# Supplementary material for: Embryological Characteristics of Human Oocytes With Agar-Like Zona Pellucida and Its Clinical Treatment Strategy
Source: Front Endocrinol (Lausanne). 2022 Jun 23;13:859361. doi: 10.3389/fendo.2022.859361 (PMC9259955; doi:10.3389/fendo.2022.859361)
Supplement: Supplementary file 2 [file DataSheet_2.xlsx]

## Sheet: Sheet1
Date	Female Name	Female Age	Fertilization scheme	Stimulation regimens	Male Name	Male Age	Infertility Causes	Infertility years	BMI	FSH	LH	E2	P	PRL	T	（HCG)E2	（HCG)LH	（HCG)P	OPU	MII	Fertility	Cleavage	High quality embryo	Blastocyst	High quality blastocyst
20190623		30	ICSI	Long regimen		30	Secondary infertility, weak teratozoospermia	3											8	7	7	7	3	4	4
20200828		27	ICSI	Long regimen		27	Primary infertility, male teratozoospermia	2	19.05	1.54	4.58	653.1		11.67	1.24	17820	1.52	1.52	3	3	3	3	3	3	1
20170516		26	ICSI	Microstimulation		27	Primary infertility, sequelae of pelvic inflammatory disease, bilateral fallopian tube obstruction	5	23.6	8.4	3.51	98	0.31	8.57	0.2	17622	1.85	5.11	9	9	5	5	0	2	2
20191124		36	ICSI	Long regimen		37	Secondary infertility, pelvic inflammatory disease sequelae, weak spermatozoa	2	22	9.28	4.5	111	1.89	11.78	1.95	17179	1.89	4.47	10	7	7	6	5	4	4
20170331		28	R-ICSI	Long regimen		27	Primary infertility, chronic tubal inflammation	3	21.8	10.36	3.89	421	1.23	13.85	1.23	4316	0.53	2.14	14	14	6	6	2	4	2
20180509	A	29	R-ICSI	Long regimen		28	Primary infertility, chronic tubal inflammation	1	22.6	9.76	7.81	260	3.75	20.4	1.91	13863	13.26	5.38	11	9	8	8	0	2	0
20181108	A	29	ICSI	Long regimen		34	Primary infertility, chronic tubal inflammation	1	23.4	3.48	6.41	131.2	0.15	25.8	28.05	10326	1.85	3.4	5	4	4	3	0	2	1
20191117		28	ICSI	Short regimen		30	Secondary infertility, after conservative treatment of left tubal pregnancy	4	20.9	10.13	4.11	234	4.25	15.85	1.42	8872	1.76	2.79	12	10	7	7	2	3	3
20160626	B	29	R-ICSI	Long regimen		30	Primary infertility	4	22.5	7.04	5.57	247	2.63	8.75	2	17326	1	2.74	12	11	7	6	2	4	1
20181111	B	31	ICSI	Long regimen		31	Primary infertility, after myomectomy	4	24.7	5.91	3.24	110	4.7	23.23	2.76	17622	4.17	12.58	10	8	7	5	0	3	3
20181221		33	R-ICSI	Long regimen		33	Secondary infertility, chronic tubal infection, weak spermatozoa	5	19.6	10.47	4.34	113	2.91	19.21	1.77	6113	2.75	1.29	18	15	15	15	10	8	6
20170407		29	R-ICSI	Long regimen		28	Primary infertility, chronic tubal inflammation	7	19.3	6.95	8.16	313	1.09	12.16	1.3	17622	0.86	9.58	20	20	17	10	7	6	5
20180510		38	R-ICSI	Long regimen		43	Primary infertility, chronic tubal inflammation	11	26.2	6.7	3.23	48	0.98	5.24	2.16	6029	1.96	1.78	9	6	6	6	2	3	2
20170306		30	R-ICSI	Long regimen		33	Primary infertility, chronic tubal infection, oligozoospermia	2	21.8	10.36	3.89	421	1.23	13.85	1.23	4231	1.36	1.49	18	14	10	10	7	6	4
20180629		36	ICSI	Microstimulation		39	Primary infertility, chronic tubal inflammation	1	20.3	4.53	6.26	119	3.66	19.33	2.28	17622	3.02	9.61	2	1	1	1	0	0	0
20160626		27	R-ICSI	Long regimen		27	Primary infertility, chronic tubal infection, post-cervical polyp removal	2	20.1	6.7	2.53	201		8.28	1.17	13964	2.22	1.92	10	8	8	8	1	6	3
20190415		20	R-ICSI	Long regimen		25	Primary infertility, chronic tubal inflammation	2											7	7	7	7	3	4	4
20180605	C	32	R-ICSI	Long regimen		32	Primary infertility, chronic tubal infection, post-operative left spermatic varicocele in male partner	6	21.8	5.88	7.73	110	2.69	6.98	1.56	17765	1.39	9.48	4	3	3	3	0	2	2
20181016	C	32	ICSI	Long regimen		32	Primary infertility, chronic tubal inflammation	6	18.8	6.21	15.14	374	5.72	30.11	2.11	11838	1	1.66	5	5	3	3	1	1	1
20181211		30	R-ICSI	Long regimen		35	Primary infertility, chronic tubal inflammation	4	19.5	8.81	7.52	203	1.65	7.77	1.54	17622	1.44	4.18	12	12	12	12	6	8	6
20160711	D	33	R-ICSI	Long regimen		33	Primary infertility, endometriosis	7	18.4	8.45	8.93	217	1.67	9.93		15287	1.13	3.28	9	5	5	5	1	1	0
20170524	D	34	ICSI	Long regimen		35	Primary infertility, endometriosis	7	23.6	8.4	3.51	98	0.31	8.57	0.2	15596	0.92	5.51	22	20	18	17	6	11	7
20200507		29	ICSI	Long regimen		36	Secondary infertility, teratozoospermia	4	20.5	9.03	4.76	265	4.47	10.86	2.77				14	12	8	7	2	4	3
20181001		30	R-ICSI	Long regimen		31	Secondary infertility, chronic tubal inflammation	5	27	5.67	3.05	34.54	0.41	443.2	0.33	10505	1.9	3.63	5	4	3	2	1	0	0
20200510		24	ICSI	Short regimen		26	Primary infertility, left spermatic varicocele, oligospermia	5	21.8			27	0.96			18393	1.25	3.32	14	12	9	9	1	2	1
20200719		30	ICSI	Long regimen		32	Primary infertility, weak spermatozoa	7	19.6	10.47	4.34	113	2.91	19.21	1.77	7913	8.42	2.52	20	6	6	6	0	3	0
20180501		39	R-ICSI	Long regimen		32	Secondary infertility with bilateral tubal obstruction	7	19.7	6.54	4.33	83	1.81	23.66	1.93	6778	1.65	2.43	10	9	8	8	5	3	3
20150513	E	25	R-ICSI	Long regimen		26	Primary infertility, sequelae of pelvic inflammatory disease	2	21.5	5.56	1.56	41.87	0.84	5.67	44.67	9927	1.06	5.6	11	11	4	4	1	2	2
20151106	E	25	ICSI	Long regimen		30	Primary infertility, sequelae of pelvic inflammatory disease	2	21.3							15050	2.24	3.36	6	6	5	4	4	4	4
20200321		33	ICSI	Short regimen		37	Primary infertility, sequelae of pelvic inflammatory disease	4	23.4	8.71	4.46	97	4.08	27.74	1.26				6	6	5	3	2	2	2
20200630		31	R-ICSI	Long regimen		30	Secondary infertility, pelvic inflammatory disease sequelae, polycystic ovary syndrome, oligozoospermi	2											12	12	11	11	8	4	2
20160808		25	R-ICSI	Long regimen		27	Primary infertility, weak spermatozoa	7	20.4	5.4	7.03	148	2.27	9.88	1.78	17183	1.44	3.61	17	17	13	13	3	7	5
20151026	F	27	R-ICSI	Long regimen		30	Primary infertility	4	20.3	13.77	3.97	77	2.71	13.86	0.87	9549	2.54	9.14	8	6	5	5	0	1	0
20160925	F	28	ICSI	Long regimen		28	Primary infertility	4	21.2	13.05	4.72	197	0.2	12.69	1.65	6354	10.61	1.26	16	12	10	10	4	3	3
20191201		30	R-ICSI	Long regimen		28	Primary infertility, sequelae of pelvic inflammatory disease	1	19.47	6.12	5.54	112.69	1.28	5.61	1	17993	1.69	8.83	31	24	22	20	3	10	7
20200819		27	R-ICSI	Short regimen		29	Primary infertility, sequelae of pelvic inflammatory disease	3											13	9	8	8	7	6	4
20200613		27	ICSI	Long regimen		25	Primary infertility, male teratozoospermia	4	20.7	9.3	4.38	58	1.09	26.99	0.44	5285	3.65	4.49	8	7	7	7	5	5	2
20200817		28	R-ICSI	Long regimen		32	Primary infertility, post-inflammatory pelvic disease with poorly patent oviducts	1	22.3	7.55	2.85	287	0.96	6.15	1.37	13497	14.61	1.77	19	18	12	11	8	8	8
20191227		27	R-ICSI	Short regimen		29	Primary infertility, prostatitis in the male partner	3	18.3	13.66	5.27	160	2.23	21.2	1.12	17622	0.85	7.94	12	12	10	10	2	4	4
20181205		31	R-ICSI	Long regimen		28	Secondary infertility, scarred uterus (after cesarean section)	2	28.1	8.11	5.23	22	1.37	13.24	0.4	17622	5.54	5.1	5	3	2	2	1	2	1
20170710		26	R-ICSI	Long regimen		25	Primary infertility	4	26.2	2.5	6	6.67	42	1.05		7348	3.13	3.5	6	6	5	5	0	1	1
20190626		28	R-ICSI	Long regimen		25	Primary infertility, sequelae of pelvic inflammatory disease	2	21.09	10.65	6.55	105		5.83	0.57	4872	0.47	2.39	21	18	12	9	6	6	5
20180513		35	R-ICSI	Long regimen		38	Primary infertility, chronic tubal inflammation	9	21.3	6.01	2.25	161.9		17.14	1.11	9139.4	1.71	4.44	8	8	5	5	4	3	1
20200429		31	R-ICSI	Short regimen		26	Primary infertility, sequelae of pelvic inflammatory disease	3	26.3	2.78	6.21								13	5	2	2	0	2	0
20190429		33	R-ICSI	Long regimen		34	Primary infertility, male partner after left spermatic vein ligation	10	21.91	3.72	2.19	164.7		18.29	2.15	11933	1.11	6.4	5	4	4	4	1	2	0
20190810		29	ICSI	Short regimen		28	Primary infertility, sequelae of pelvic inflammatory disease (bilateral tubal patency), uterine fibroids, polycystic ovary syndrome, male partner with weak spermatozoa	5	18.13	10.73	11.73	103	1.62	28.85	1.3	9927	1.32	3.9	27	24	21	21	4	8	5
20200624		32	R-ICSI	Short regimen		31	Primary infertility, sequelae of pelvic inflammatory disease	2	24.2	5.99	15.15	1282	1.96	17.76	1.72	18393	8.04	1.45	18	14	13	11	3	4	2
20200630		29	R-ICSI	Long regimen		26	Primary infertility, sequelae of pelvic inflammatory disease	5	16.4	5.69	8.7	211.2		14.48	0.79				11	10	9	9	3	3	0
20180923	G	32	R-ICSI	Long regimen		32	Primary infertility, chronic tubal infection, weak spermatozoa	6	20.3	8.37	4.03	54.98	0.19	20.87	17.42	3491	0.88	3.04	5	4	4	4	3	2	1
20200704	G	34	ICSI	Long regimen		33	Primary infertility, weak spermatozoa	6											6	4	3	3	0	2	0
20180612		29	R-ICSI	Microstimulation		31	Primary infertility, chronic tubal inflammation	8	19.05	6.78	4.62	111		8.25	1.62	17765	2.57	10.46	15	15	13	12	7	9	6
20180814		22	R-ICSI	Long regimen		25	Primary infertility, chronic tubal infection (right fallopian tube is incompetent, left side is open but not smooth)	2	21.1	11.37	1.65	216	7.17	11.58	1.89	7400	0.87	8.07	26	22	12	8	2	3	2
20181011		29	ICSI	Short regimen		29	Primary infertility with ovarian hypofunction	4	19.3	8.56	2.45	136.16	1.47	214.63	1.01	17622	1.42	7.7	4	4	3	3	0	1	0
20190528		30	ICSI	Short regimen		30	Primary infertility with ovarian hypofunction	4	23.6	5.38	2.13	94	1.68	8.89	2.93	16159	8.66	4.23	4	4	4	4	1	1	2
20180513		30	ICSI	Long regimen		28	Primary infertility, chronic tubal inflammation	5	21.3	6.04	2.25	161.9		17.14	1.11	7041	1.53	3.02	14	13	13	13	0	3	2
20190116		36	ICSI	Short regimen		37	Primary infertility, chronic tubal inflammation	9											8	8	6	6	2	1	1
20151109		30	ICSI	Long regimen		33	Secondary infertility, sequelae of pelvic inflammatory disease	2	32	6.91	1.72	128	0.45	11.25	0.7	17827	1.24	0.85	8	7	6	6	2	6	6
20190615		32	ICSI	Long regimen		35	Secondary infertility, sequelae of pelvic inflammatory disease, scarred uterus (after cesarean section)	8	32.8	6.04	2.45	136	1.93	7.56	1.82	10088	0.73	3.27	9	5	5	4	1	3	0
20190422		32	ICSI	Long regimen		31	Secondary infertility, chronic tubal infection, oligozoospermia	4	22.3	5.74	2.82	135	0.7	8.84	1.4	3003	1.49	0.81	12	6	5	4	0	4	0
20190918		32	ICSI	改良Long regimen		35	Secondary infertility, chronic tubal infection, oligozoospermia	4	22	5.7	3.75	282	3.36	10.49	1.82	17622	1	3.96	6	3	3	3	2	2	0
20200827		44	ICSI	Long regimen		43	Primary infertility, advanced age, severe oligospermia and teratospermia in male partner	20	32.8	6.04	2.45	136	1.93	7.56	1.82	10784	0.56	4.24	12	11	8	8	5	3	2
20160508		34	R-ICSI	Long regimen		35	Secondary infertility, chronic tubal infection (high right fallopian tube with patency)	4	20.1	6.69	7.25	73	1.98	13.67	1.75	17622	4.95	2.63	8	6	3	3	1	1	0
20151109		31	ICSI	Long regimen		32	Secondary infertility, oligozoospermia	4	32	6.91	1.72	128	0.45	11.25	0.7	17140	2.06	2.57	18	18	14	14	3	7	5
20181130		32	R-ICSI	Short regimen		26	Primary infertility, chronic tubal inflammation	4	17.2	9.25	6.41	288	8.21	27.07	1.99	10470	4.34	7.26	15	11	11	11	1	6	4
20180620		34	ICSI	Long regimen		40	Primary infertility, chronic tubal inflammation	5											5	4	4	4	3	2	2
20161029		26	ICSI	Long regimen		26	Secondary infertility, chronic tubal inflammation	3	25.4	8.12	4.42	187	4.58	4.47	1.47	9689	0.84	1.38	15	7	7	7	0	1	0
20160527		26	ICSI	Long regimen		28	Primary infertility, pelvic inflammatory disease sequelae, polycystic ovary syndrome	2	20.1	6.79	3.2	354	0.9	7.17	0.77	14042	3.07	3.06	41	38	37	37	21	10	4
20191228		30	R-ICSI	Long regimen		34	Secondary infertility, vaginal longitudinal diaphragm, ovarian hypofunction, scarred uterus (after cesarean section)	3	22										4	4	4	4	3	2	2
