# Supplementary material for: Embryological Characteristics of Human Oocytes With Agar-Like Zona Pellucida and Its Clinical Treatment Strategy
Source: Front Endocrinol (Lausanne). 2022 Jun 23;13:859361. doi: 10.3389/fendo.2022.859361 (PMC9259955; doi:10.3389/fendo.2022.859361)
Supplement: Supplementary file 3 [file DataSheet_3.xlsx]

## Sheet: Clinical outcome -case group
Date	Female Name	Female Age	Insemination method	Cycle endings	Pregnancy outcome	Infant Gender	Apgar	Health Status	Body weight (g)
20190708		20	R-ICSI	Non-pregnant
20181008		22	R-ICSI	Clinical Pregnancy	Live births	Male	10	Good	3400
20200707		24	ICSI	Non-pregnant
20150802		25	R-ICSI	Non-pregnant
20161118		25	R-ICSI	Non-pregnant
20161222		25	R-ICSI	Clinical Pregnancy	Abortion
20151106		25	ICSI	Clinical Pregnancy	Live births	Male	10	Good	2400
20161228		26	ICSI	Bio-chemical pregnancy
20170525		26	R-ICSI	Clinical Pregnancy	Live births	Male	10	Good	4330
20170809		26	ICSI	Clinical Pregnancy	Live births	Female	10	Good	3250
20170915		26	R-ICSI	Clinical Pregnancy	Live births	Male	10	Good	3750
20160922		27	R-ICSI	Clinical Pregnancy	Live births	Male	9	General	3100
20170504		27	ICSI	Non-pregnant
20170606		27	ICSI	Clinical Pregnancy	Live births	Male	10	Good	4000
20190903		28	R-ICSI	Clinical Pregnancy	Live births	Female	10	Good	3200
20200324		28	R-ICSI	Bio-chemical pregnancy
20200505		28	R-ICSI	Clinical Pregnancy	Live births	Female	10	Good	3150
20160122		28	R-ICSI	Bio-chemical pregnancy
20161212		28	ICSI	Non-pregnant
20170905		28	R-ICSI	Clinical Pregnancy	Live births	Male	10	Good	3650
20180711		29	R-ICSI	Non-pregnant
20160904		29	R-ICSI	Non-pregnant
20161015		29	R-ICSI	Non-pregnant
20200118		29	ICSI	Non-pregnant
20200326		29	ICSI	Clinical Pregnancy	Live births	2Male	10	Good	2700*2
20191022		29	ICSI	Clinical Pregnancy	Abortion
20200811		29	ICSI	Clinical Pregnancy	Live births	Male	10	Good	3700
20170515		29	ICSI	Clinical Pregnancy	Live births	Male	10	Good	3000
20170609		29	R-ICSI	Non-pregnant
20170710		29	R-ICSI	Clinical Pregnancy	Live births	Male	10	Good	3320
20191027		30	ICSI	Non-pregnant
20190608		30	ICSI	Clinical Pregnancy	Live births	Male	9	Good	3300
20180921		30	ICSI	Non-pregnant
20181230		30	ICSI	Clinical Pregnancy	Live births	Female	10	Good	3250
20190903		30	ICSI	Clinical Pregnancy	Live births	Female	10	Good	4750
20170430		30	R-ICSI	Clinical Pregnancy	Abortion
20170927		30	R-ICSI	Clinical Pregnancy	Live births	Male	10	Good	4000
20190528		30	ICSI	Non-pregnant
20200731		31	R-ICSI	Bio-chemical pregnancy
20200907		31	R-ICSI	Clinical Pregnancy	Live births	Male	10	Good	4005
20190312		31	R-ICSI	Clinical Pregnancy	Live births	MaleFemale	10	Good	3100/2800
20200418		31	R-ICSI	Clinical Pregnancy	Live births	Female	10	Good	3470
20200513		31	R-ICSI	Clinical Pregnancy	Live births	Female	10	Good	3300
20160123		31	ICSI	Non-pregnant
20160502		31	ICSI	Non-pregnant
20180810		32	R-ICSI	Bio-chemical pregnancy
20190501		32	ICSI	Non-pregnant
20190808		32	ICSI	Clinical Pregnancy	Live births	Male	10	Good	4000
20180308		32	R-ICSI	Clinical Pregnancy	Live births	MaleFemale	10	General	2800/2600
20190304		32	R-ICSI	Bio-chemical pregnancy
20190918		32	ICSI	Non-pregnant
20160110		32	ICSI	Clinical Pregnancy	Live births	2Male	10	General	2800
20190615		32	ICSI	Clinical Pregnancy	Abortion
20190328		33	R-ICSI	Non-pregnant
20190219		33	ICSI	Clinical Pregnancy	Live births	Female	10	Good	3600
20190628		33	R-ICSI	Clinical Pregnancy	Live births	Female	10	Good	3350
20200804		33	ICSI	Non-pregnant
20200616		33	ICSI	Clinical Pregnancy	Abortion
20160925		33	R-ICSI	Clinical Pregnancy	Abortion
20180422		34	ICSI	Non-pregnant
20190227		34	R-ICSI	Clinical Pregnancy	Live births	Male	10	Good	4000
20170809		34	ICSI	Clinical Pregnancy	Live births	Female	10	Good	3950
20180620		34	ICSI	Non-pregnant
20160829		34	R-ICSI	Clinical Pregnancy	Live births	Male	10	Good	3400
20180720		35	R-ICSI	Non-pregnant
20190524		36	ICSI	Non-pregnant
20181008		36	ICSI	Non-pregnant
20200908		37	ICSI	Clinical Pregnancy	Abortion
20180101		38	R-ICSI	Non-pregnant
20181205		38	R-ICSI	Non-pregnant
20180910		39	R-ICSI	Clinical Pregnancy	Live births	Female	10	Good	3750
20200911		29	R-ICSI	Clinical Pregnancy	Live births	Male	10		2800
20201015		28	R-ICSI	Clinical Pregnancy	Live births	Male	10	Good	3700
20201022		27	R-ICSI	Clinical Pregnancy	Live births	Male	10	Good	3900
