# Supplementary material for: Embryological Characteristics of Human Oocytes With Agar-Like Zona Pellucida and Its Clinical Treatment Strategy
Source: Front Endocrinol (Lausanne). 2022 Jun 23;13:859361. doi: 10.3389/fendo.2022.859361 (PMC9259955; doi:10.3389/fendo.2022.859361)
Supplement: Supplementary file 4 [file DataSheet_4.xlsx]

## Sheet: Case group
Date	Female Name	Female Age	Insemination method	Stimulation regimens	Male Name	Male Age	Infertility Causes	Infertility years	BMI	FSH	LH	E2	P	PRL	T	（HCG)E2	（HCG)LH	（HCG)P	OPU	MII	Fertility	Cleavage	High quality embryo	Blastocyst	High quality blastocyst
20150513		25	R-ICSI	Long regimen		26	Primary infertility, sequelae of pelvic inflammatory disease	2	21.5	5.56	1.56	41.87	0.84	5.67	44.67	9927	1.06	5.6	11	11	4	4	1	2	2
20151026		27	R-ICSI	Long regimen		30	Primary infertility	4	20.3	13.77	3.97	77	2.71	13.86	0.87	9549	2.54	9.14	8	6	5	5	0	1	0
20151106		25	ICSI	Long regimen		30	Primary infertility, sequelae of pelvic inflammatory disease	2	21.3							15050	2.24	3.36	6	6	5	4	4	4	4
20151109		31	ICSI	Long regimen		32	Secondary infertility, oligozoospermia	4	32	6.91	1.72	128	0.45	11.25	0.7	17140	2.06	2.57	18	18	14	14	3	7	5
20151109		30	ICSI	Long regimen		33	Secondary infertility, sequelae of pelvic inflammatory disease	2	32	6.91	1.72	128	0.45	11.25	0.7	17827	1.24	0.85	8	7	6	6	2	6	6
20160508		34	R-ICSI	Long regimen		35	Secondary infertility, chronic tubal infection (high right fallopian tube with patency)	4	20.1	6.69	7.25	73	1.98	13.67	1.75	17622	4.95	2.63	8	6	3	3	1	1	0
20160527		26	ICSI	Long regimen		28	Primary infertility, pelvic inflammatory disease sequelae, polycystic ovary syndrome	2	20.1	6.79	3.2	354	0.9	7.17	0.77	14042	3.07	3.06	41	38	37	37	21	10	4
20160626		27	R-ICSI	Long regimen		27	Primary infertility, chronic tubal infection, post-cervical polyp removal	2	20.1	6.7	2.53	201		8.28	1.17	13964	2.22	1.92	10	8	8	8	1	6	3
20160626		29	R-ICSI	Long regimen		30	Primary infertility	4	22.5	7.04	5.57	247	2.63	8.75	2	17326	1	2.74	12	11	7	6	2	4	1
20160711		33	R-ICSI	Long regimen		33	Primary infertility, endometriosis	7	18.4	8.45	8.93	217	1.67	9.93		15287	1.13	3.28	9	5	5	5	1	1	0
20160808		25	R-ICSI	Long regimen		27	Primary infertility, weak spermatozoa	7	20.4	5.4	7.03	148	2.27	9.88	1.78	17183	1.44	3.61	17	17	13	13	3	7	5
20160925		28	ICSI	Long regimen		28	Primary infertility	4	21.2	13.05	4.72	197	0.2	12.69	1.65	6354	10.61	1.26	16	12	10	10	4	3	3
20161029		26	ICSI	Long regimen		26	Secondary infertility, chronic tubal inflammation	3	25.4	8.12	4.42	187	4.58	4.47	1.47	9689	0.84	1.38	15	7	7	7	0	1	0
20170306		30	R-ICSI	Long regimen		33	Primary infertility, chronic tubal infection, oligozoospermia	2	21.8	10.36	3.89	421	1.23	13.85	1.23	4231	1.36	1.49	18	14	10	10	7	6	4
20170331		28	R-ICSI	Long regimen		27	Primary infertility, chronic tubal inflammation	3	21.8	10.36	3.89	421	1.23	13.85	1.23	4316	0.53	2.14	14	14	6	6	2	4	2
20170407		29	R-ICSI	Long regimen		28	Primary infertility, chronic tubal inflammation	7	19.3	6.95	8.16	313	1.09	12.16	1.3	17622	0.86	9.58	20	20	17	10	7	6	5
20170516		26	ICSI	Microstimulation		27	Primary infertility, sequelae of pelvic inflammatory disease, bilateral fallopian tube obstruction	5	23.6	8.4	3.51	98	0.31	8.57	0.2	17622	1.85	5.11	9	9	5	5	0	2	2
20170524		34	ICSI	Long regimen		35	Primary infertility, endometriosis	7	23.6	8.4	3.51	98	0.31	8.57	0.2	15596	0.92	5.51	22	20	18	17	6	11	7
20170710		26	R-ICSI	Long regimen		25	Primary infertility	4	26.2	2.5	6	6.67	42	1.05		7348	3.13	3.5	6	6	5	5	0	1	1
20180501		39	R-ICSI	Long regimen		32	Secondary infertility with bilateral tubal obstruction	7	19.7	6.54	4.33	83	1.81	23.66	1.93	6778	1.65	2.43	10	9	8	8	5	3	3
20180509		29	R-ICSI	Long regimen		28	Primary infertility, chronic tubal inflammation	1	22.6	9.76	7.81	260	3.75	20.4	1.91	13863	13.26	5.38	11	9	8	8	0	2	0
20180510		38	R-ICSI	Long regimen		43	Primary infertility, chronic tubal inflammation	11	26.2	6.7	3.23	48	0.98	5.24	2.16	6029	1.96	1.78	9	6	6	6	2	3	2
20180513		30	ICSI	Long regimen		28	Primary infertility, chronic tubal inflammation	5	21.3	6.04	2.25	161.9		17.14	1.11	7041	1.53	3.02	14	13	13	13	0	3	2
20180513		35	R-ICSI	Long regimen		38	Primary infertility, chronic tubal inflammation	9	21.3	6.01	2.25	161.9		17.14	1.11	9139.4	1.71	4.44	8	8	5	5	4	3	1
20180605		32	R-ICSI	Long regimen		32	Primary infertility, chronic tubal infection, post-operative left spermatic varicocele in male partner	6	21.8	5.88	7.73	110	2.69	6.98	1.56	17765	1.39	9.48	4	3	3	3	0	2	2
20180612		29	R-ICSI	Microstimulation		31	Primary infertility, chronic tubal inflammation	8	19.05	6.78	4.62	111		8.25	1.62	17765	2.57	10.46	15	15	13	12	7	9	6
20180620		34	ICSI	Long regimen		40	Primary infertility, chronic tubal inflammation	5											5	4	4	4	3	2	2
20180629		36	ICSI	Microstimulation		39	Primary infertility, chronic tubal inflammation	1	20.3	4.53	6.26	119	3.66	19.33	2.28	17622	3.02	9.61	2	1	1	1	0	0	0
20180814		22	R-ICSI	Long regimen		25	Primary infertility, chronic tubal infection (right fallopian tube is incompetent, left side is open but not smooth)	2	21.1	11.37	1.65	216	7.17	11.58	1.89	7400	0.87	8.07	26	22	12	8	2	3	2
20180923		32	R-ICSI	Long regimen		32	Primary infertility, chronic tubal infection, weak spermatozoa	6	20.3	8.37	4.03	54.98	0.19	20.87	17.42	3491	0.88	3.04	5	4	4	4	3	2	1
20181001		30	R-ICSI	Long regimen		31	Secondary infertility, chronic tubal inflammation	5	27	5.67	3.05	34.54	0.41	443.2	0.33	10505	1.9	3.63	5	4	3	2	1	0	0
20181011		29	ICSI	Short regimen		29	Primary infertility with ovarian hypofunction	4	19.3	8.56	2.45	136.16	1.47	214.63	1.01	17622	1.42	7.7	4	4	3	3	0	1	0
20181016		32	ICSI	Long regimen		32	Primary infertility, chronic tubal inflammation	6	18.8	6.21	15.14	374	5.72	30.11	2.11	11838	1	1.66	5	5	3	3	1	1	1
20181108		29	ICSI	Long regimen		34	Primary infertility, chronic tubal inflammation	1	23.4	3.48	6.41	131.2	0.15	25.8	28.05	10326	1.85	3.4	5	4	4	3	0	2	1
20181111		31	ICSI	Long regimen		31	Primary infertility, after myomectomy	4	24.7	5.91	3.24	110	4.7	23.23	2.76	17622	4.17	12.58	10	8	7	5	0	3	3
20181130		32	R-ICSI	Short regimen		26	Primary infertility, chronic tubal inflammation	4	17.2	9.25	6.41	288	8.21	27.07	1.99	10470	4.34	7.26	15	11	11	11	1	6	4
20181205		31	R-ICSI	Long regimen		28	Secondary infertility, scarred uterus (after cesarean section)	2	28.1	8.11	5.23	22	1.37	13.24	0.4	17622	5.54	5.1	5	3	2	2	1	2	1
20181211		30	R-ICSI	Long regimen		35	Primary infertility, chronic tubal inflammation	4	19.5	8.81	7.52	203	1.65	7.77	1.54	17622	1.44	4.18	12	12	12	12	6	8	6
20181221		33	R-ICSI	Long regimen		33	Secondary infertility, chronic tubal infection, weak spermatozoa	5	19.6	10.47	4.34	113	2.91	19.21	1.77	6113	2.75	1.29	18	15	15	15	10	8	6
20190116		36	ICSI	Short regimen		37	Primary infertility, chronic tubal inflammation	9											8	8	6	6	2	1	1
20190415		20	R-ICSI	Long regimen		25	Primary infertility, chronic tubal inflammation	2											7	7	7	7	3	4	4
20190422		32	ICSI	Long regimen		31	Secondary infertility, chronic tubal infection, oligozoospermia	4	22.3	5.74	2.82	135	0.7	8.84	1.4	3003	1.49	0.81	12	6	5	4	0	4	0
20190429		33	R-ICSI	Long regimen		34	Primary infertility, male partner after left spermatic vein ligation	10	21.91	3.72	2.19	164.7		18.29	2.15	11933	1.11	6.4	5	4	4	4	1	2	0
20190528		30	ICSI	Short regimen		30	Primary infertility with ovarian hypofunction	4	23.6	5.38	2.13	94	1.68	8.89	2.93	16159	8.66	4.23	4	4	4	4	1	1	2
20190615		32	ICSI	Long regimen		35	Secondary infertility, sequelae of pelvic inflammatory disease, scarred uterus (after cesarean section)	8	32.8	6.04	2.45	136	1.93	7.56	1.82	10088	0.73	3.27	9	5	5	4	1	3	0
20190623		30	ICSI	Long regimen		30	Secondary infertility, weak teratozoospermia	3											8	7	7	7	3	4	4
20190626		28	R-ICSI	Long regimen		25	Primary infertility, sequelae of pelvic inflammatory disease	2	21.09	10.65	6.55	105		5.83	0.57	4872	0.47	2.39	21	18	12	9	6	6	5
20190810		29	ICSI	Short regimen		28	Primary infertility, sequelae of pelvic inflammatory disease (bilateral tubal patency), uterine fibroids, polycystic ovary syndrome, male partner with weak spermatozoa	5	18.13	10.73	11.73	103	1.62	28.85	1.3	9927	1.32	3.9	27	24	21	21	4	8	5
20190918		32	ICSI	改良Long regimen		35	Secondary infertility, chronic tubal infection, oligozoospermia	4	22	5.7	3.75	282	3.36	10.49	1.82	17622	1	3.96	6	3	3	3	2	2	0
20191117		28	ICSI	Short regimen		30	Secondary infertility, after conservative treatment of left tubal pregnancy	4	20.9	10.13	4.11	234	4.25	15.85	1.42	8872	1.76	2.79	12	10	7	7	2	3	3
20191124		36	ICSI	Long regimen		37	Secondary infertility, pelvic inflammatory disease sequelae, weak spermatozoa	2	22	9.28	4.5	111	1.89	11.78	1.95	17179	1.89	4.47	10	7	7	6	5	4	4
20191201		30	R-ICSI	Long regimen		28	Primary infertility, sequelae of pelvic inflammatory disease	1	19.47	6.12	5.54	112.69	1.28	5.61	1	17993	1.69	8.83	31	24	22	20	3	10	7
20191227		27	R-ICSI	Short regimen		29	Primary infertility, prostatitis in the male partner	3	18.3	13.66	5.27	160	2.23	21.2	1.12	17622	0.85	7.94	12	12	10	10	2	4	4
20191228		30	R-ICSI	Long regimen		34	Secondary infertility, vaginal longitudinal diaphragm, ovarian hypofunction, scarred uterus (after cesarean section)	3	22										4	4	4	4	3	2	2
20200321		33	ICSI	Short regimen		37	Primary infertility, sequelae of pelvic inflammatory disease	4	23.4	8.71	4.46	97	4.08	27.74	1.26				6	6	5	3	2	2	2
20200429		31	R-ICSI	Short regimen		26	Primary infertility, sequelae of pelvic inflammatory disease	3	26.3	2.78	6.21								13	5	2	2	0	2	0
20200507		29	ICSI	Long regimen		36	Secondary infertility, teratozoospermia	4	20.5	9.03	4.76	265	4.47	10.86	2.77				14	12	8	7	2	4	3
20200510		24	ICSI	Short regimen		26	Primary infertility, left spermatic varicocele, oligospermia	5	21.8			27	0.96			18393	1.25	3.32	14	12	9	9	1	2	1
20200613		27	ICSI	Long regimen		25	Primary infertility, male teratozoospermia	4	20.7	9.3	4.38	58	1.09	26.99	0.44	5285	3.65	4.49	8	7	7	7	5	5	2
20200624		32	R-ICSI	Short regimen		31	Primary infertility, sequelae of pelvic inflammatory disease	2	24.2	5.99	15.15	1282	1.96	17.76	1.72	18393	8.04	1.45	18	14	13	11	3	4	2
20200630		29	R-ICSI	Long regimen		26	Primary infertility, sequelae of pelvic inflammatory disease	5	16.4	5.69	8.7	211.2		14.48	0.79				11	10	9	9	3	3	0
20200630		31	R-ICSI	Long regimen		30	Secondary infertility, pelvic inflammatory disease sequelae, polycystic ovary syndrome, oligozoospermi	2											12	12	11	11	8	4	2
20200704		34	ICSI	Long regimen		33	Primary infertility, weak spermatozoa	6											6	4	3	3	0	2	0
20200719		30	ICSI	Long regimen		32	Primary infertility, weak spermatozoa	7	19.6	10.47	4.34	113	2.91	19.21	1.77	7913	8.42	2.52	20	6	6	6	0	3	0
20200817		28	R-ICSI	Long regimen		32	Primary infertility, post-inflammatory pelvic disease with poorly patent oviducts	1	22.3	7.55	2.85	287	0.96	6.15	1.37	13497	14.61	1.77	19	18	12	11	8	8	8
20200819		27	R-ICSI	Short regimen		29	Primary infertility, sequelae of pelvic inflammatory disease	3											13	9	8	8	7	6	4
20200827		44	ICSI	Long regimen		43	Primary infertility, advanced age, severe oligospermia and teratospermia in male partner	20	32.8	6.04	2.45	136	1.93	7.56	1.82	10784	0.56	4.24	12	11	8	8	5	3	2
20200828		27	ICSI	Long regimen		27	Primary infertility, male teratozoospermia	2	19.05	1.54	4.58	653.1		11.67	1.24	17820	1.52	1.52	3	3	3	3	3	3	1
Date	Female Name	Female Age	Insemination method	Cycle endings	Pregnancy outcome	Infant Gender	Apgar	Health Status	Body weight (g)
20190708		20	R-ICSI	Non-pregnant
20181008		22	R-ICSI	Clinical Pregnancy	Live births	Male	10	Good	3400
20200707		24	ICSI	Non-pregnant
20150802		25	R-ICSI	Non-pregnant
20161118		25	R-ICSI	Non-pregnant
20161222		25	R-ICSI	Clinical Pregnancy	Abortion
20151106		25	ICSI	Clinical Pregnancy	Live births	Male	10	Good	2400
20161228		26	ICSI	Bio-chemical pregnancy
20170525		26	R-ICSI	Clinical Pregnancy	Live births	Male	10	Good	4330
20170809		26	ICSI	Clinical Pregnancy	Live births	Female	10	Good	3250
20170915		26	R-ICSI	Clinical Pregnancy	Live births	Male	10	Good	3750
20160922		27	R-ICSI	Clinical Pregnancy	Live births	Male	9	General	3100
20170504		27	ICSI	Non-pregnant
20170606		27	ICSI	Clinical Pregnancy	Live births	Male	10	Good	4000
20190903		28	R-ICSI	Clinical Pregnancy	Live births	Female	10	Good	3200
20200324		28	R-ICSI	Bio-chemical pregnancy
20200505		28	R-ICSI	Clinical Pregnancy	Live births	Female	10	Good	3150
20160122		28	R-ICSI	Bio-chemical pregnancy
20161212		28	ICSI	Non-pregnant
20170905		28	R-ICSI	Clinical Pregnancy	Live births	Male	10	Good	3650
20180711		29	R-ICSI	Non-pregnant
20160904		29	R-ICSI	Non-pregnant
20161015		29	R-ICSI	Non-pregnant
20200118		29	ICSI	Non-pregnant
20200326		29	ICSI	Clinical Pregnancy	Live births	2Male	10	Good	2700*2
20191022		29	ICSI	Clinical Pregnancy	Abortion
20200811		29	ICSI	Clinical Pregnancy	Live births	Male	10	Good	3700
20170515		29	ICSI	Clinical Pregnancy	Live births	Male	10	Good	3000
20170609		29	R-ICSI	Non-pregnant
20170710		29	R-ICSI	Clinical Pregnancy	Live births	Male	10	Good	3320
20191027		30	ICSI	Non-pregnant
20190608		30	ICSI	Clinical Pregnancy	Live births	Male	9	Good	3300
20180921		30	ICSI	Non-pregnant
20181230		30	ICSI	Clinical Pregnancy	Live births	Female	10	Good	3250
20190903		30	ICSI	Clinical Pregnancy	Live births	Female	10	Good	4750
20170430		30	R-ICSI	Clinical Pregnancy	Abortion
20170927		30	R-ICSI	Clinical Pregnancy	Live births	Male	10	Good	4000
20190528		30	ICSI	Non-pregnant
20200731		31	R-ICSI	Bio-chemical pregnancy
20200907		31	R-ICSI	Clinical Pregnancy	Live births	Male	10	Good	4005
20190312		31	R-ICSI	Clinical Pregnancy	Live births	MaleFemale	10	Good	3100/2800
20200418		31	R-ICSI	Clinical Pregnancy	Live births	Female	10	Good	3470
20200513		31	R-ICSI	Clinical Pregnancy	Live births	Female	10	Good	3300
20160123		31	ICSI	Non-pregnant
20160502		31	ICSI	Non-pregnant
20180810		32	R-ICSI	Bio-chemical pregnancy
20190501		32	ICSI	Non-pregnant
20190808		32	ICSI	Clinical Pregnancy	Live births	Male	10	Good	4000
20180308		32	R-ICSI	Clinical Pregnancy	Live births	MaleFemale	10	General	2800/2600
20190304		32	R-ICSI	Bio-chemical pregnancy
20190918		32	ICSI	Non-pregnant
20160110		32	ICSI	Clinical Pregnancy	Live births	2Male	10	General	2800
20190615		32	ICSI	Clinical Pregnancy	Abortion
20190328		33	R-ICSI	Non-pregnant
20190219		33	ICSI	Clinical Pregnancy	Live births	Female	10	Good	3600
20190628		33	R-ICSI	Clinical Pregnancy	Live births	Female	10	Good	3350
20200804		33	ICSI	Non-pregnant
20200616		33	ICSI	Clinical Pregnancy	Abortion
20160925		33	R-ICSI	Clinical Pregnancy	Abortion
20180422		34	ICSI	Non-pregnant
20190227		34	R-ICSI	Clinical Pregnancy	Live births	Male	10	Good	4000
20170809		34	ICSI	Clinical Pregnancy	Live births	Female	10	Good	3950
20180620		34	ICSI	Non-pregnant
20160829		34	R-ICSI	Clinical Pregnancy	Live births	Male	10	Good	3400
20180720		35	R-ICSI	Non-pregnant
20190524		36	ICSI	Non-pregnant
20181008		36	ICSI	Non-pregnant
20200908		37	ICSI	Clinical Pregnancy	Abortion
20180101		38	R-ICSI	Non-pregnant
20181205		38	R-ICSI	Non-pregnant
20180910		39	R-ICSI	Clinical Pregnancy	Live births	Female	10	Good	3750
20200911		29	R-ICSI	Clinical Pregnancy	Live births	Male	10		2800
20201015		28	R-ICSI	Clinical Pregnancy	Live births	Male	10	Good	3700
20201022		27	R-ICSI	Clinical Pregnancy	Live births	Male	10	Good	3900
No. of patients	Cumulative pregnancy	Cumulative live birth	Cumulative pregnancy rate	Cumulative live birth rate
58	41	34	0.706897	0.586207

## Sheet: Control group
Date	Name	Age	Infertility Causes	Infertility years	BMI	FSH	E2	P	PRL	LH	T	(HCG)E2	(HCG)LH	(HCG)P	OPU	Fertility	Cleavage	High quality embryo	Blastocyst	High quality blastocyst			No. of patients	Cumulative pregnancy	Cumulative live birth	Cumulative pregnancy rate	Cumulative live birth rate
2019100579		42	Secondary infertility		24.61	5.11	839.07	3.13	12.82	5.75	2.01				5	3	3	2	2	0			3866	2889	2312	0.747284	0.598034
2019031296		41	Primary infertility	6	24.61	5.11	839.07	3.13	12.82	5.75	2.01	3572	1.14	3.42	7	2	2	2	0	0			Data from our fertility center database
2019100228		33	Primary infertility		20.1	11.14	138	4.2	10.34	1.62	1.2				4	3	2	0	1	0
2019100028		30	Primary infertility	2	18.2	10.14	152	0.9	22.79	7.99					5	2	2	0	2	1
2019060112		23	Primary infertility	2	21.2	5.49	84	2.84	24.19	2.87	2.17	17622	0.49	4.52	7	8	5	4	4	0
2019040031		29	Secondary infertility	1	23	5.67	134	1.36	7.14	2.35	2.19	5115	3.84	2.55	15	8	14	5	7	5
2019081300		27	Primary infertility	1	23.1	4.12	84	1.99	14.54	1.58	1.95				8	9	7	2	3	0
2019050871		44	Primary infertility	3	23.4	22.54	126	1.41	8.82	9.04	1	1030	25.44	3.24	10	8	7	5	5	5
2019111131		36	Primary infertility		22	8.28	216	0.59		4.32		4700	1.58	2.97	7	5	7	5	0	0
2019060002		31	Primary infertility	8	20.2	6.06	108	6.07	15.02	4.52	2.96				8	2	8	1	0	0
2019020526		39	Primary infertility	6	20.5	31.3	117	2.11	9.97	8.42	1.31				9	4	9	1	0	0
2019040004		45	Secondary infertility	10	22.3	9.15	265	2.69	14.63	4.15	1.36				12	10	9	5	5	0
2019040692		25	Secondary infertility	6	20.7	6.92	96	2.88	13.5	9.73	1.73	17622	2.11	3.02	5	5	4	2	3	0
2019040801		33	Primary infertility	7	28.4	3.56	201	1.63	10.1	2.92	2.62	3797	6.73	2.77	8	5	5	2	3	0
2019031146		30	Primary infertility	3	18	7.24	138	3.07	21.78	6.49		17622	2.06	4.76	8	5	6	0	2	0
2019040137		42	Primary infertility	1	20.4	10.75	39	0.3	40.46	5.02	0.66	4235	6.85	1.1	14	10	9	6	7	3
2019020458		30	Secondary infertility	1	24.5	10.08	153		25.56	3.63	2.14	16201	1.95	6.74	16	17	12	2	3	1
2019051274		23	Primary infertility	4	25.4	12.28	76	1.01	7.99	4.43	2.34	17622	3.21	3.04	5	2	2	0	2	2
2019080023		42	Secondary infertility	2	21.3	10.79	220		7	4.41	0.97	2989	2.72	2.35	8	5	5	4	4	4
2019070832		33	Secondary infertility	4	17.7	0.29	128	1.07	5.3	0.19	0.62				7	5	7	4	4	1
2019080123		37	Primary infertility		17.4	9.06	191	2.47	23.73	3.19	1.52				6	6	5	1	1	1
2019110960		38	Primary infertility	3	25.4	5.67	38.99	2.5	153.83	13.8	0.52	17622	10.07	6.58	2	2	2	0	1	0
2019041016		34	Primary infertility	3	19.1	9.54	322	3.38	12.65	4.15	1.46	1955	35.85	11.78	1	2	0	0	0	0
2019111268		37	Secondary infertility	2	23.9	8.32	67	2.6	8.78	6.22	1.03				26	24	20	7	7	0
2019050557		33	Secondary infertility	9	21.8	7.45	207	1.94	13.15	2.64	2.9				6	6	5	2	2	2
2019070290		31	Primary infertility	4	18.3	8.29	334	2.97	13.95	7.61	1.26				14	13	11	4	4	2
2019060421		39	Secondary infertility	2	24.6	7.46	141	2.41	42.28	4.01	1.67				1	0	0	0	0	0
2019071111		30	Primary infertility	5	25.8	7.7	20	0.58	9.92	3.4	9.8	7004	4.54	3.14	6	3	6	0	2	0
2019031456		30	Secondary infertility	1	20	13.87	13	0.4	19.9	5.67	1.46				5	1	2	1	1	1
2019041311		39	Secondary infertility	5	25	5.95	145.6		10.69	7.57	0.46	7530	1.04	0.94	3	1	1	1	1	1
2019060173		30	Secondary infertility		28.4	7.94	41	0.58	12.64	11.86	0.67				9	7	6	4	4	1
2019030511		28	Primary infertility	2	21	7.63	204	7	24.26	2.25	1.75	7629	0.73	3.36	11	7	10	6	8	1
2019080595		36	Secondary infertility	19	17.6	14.11	18.35	0.46	18.47	4.81	0.75				14	11	13	8	0	0
2019091240		39	Primary infertility		28.4	6.3	129	1.84	5.26	4.09	2.81				26	13	12	4	9	1
2019101049		34	Primary infertility	5	23.6										16	14	11	5	5	2
2019091233		34	Secondary infertility	7	18.8	21.69	76	5.74	18.47	6.87	1.6				16	13	13	5	6	2
2019110211		45	Primary infertility	1	26.2	9.13	61	1.71	7.34	3.2	0.54				15	12	15	4	0	0
2019050578		36	Secondary infertility	8								2207	25.5	1.36	3	3	2	1	1	0
2019080749		32	Primary infertility	2	24.8	6.1	74	1.5	11.02	3.58	1.45	9014	1.2	2.26	16	14	11	3	4	3
2019050342		34	Primary infertility	2	23.4	8.64	220	2.75	8.45	3.92	3.84	1697	15.42	2	3	2	3	1	0	0
2019101325		27	Primary infertility	3	26	4.82	46	3.84	12.43	1.67	1.59	8218	0.45	3.38	12	7	11	3	0	0
2019040533		28	Primary infertility	2	21	7.5	25.35	0.4	30.12	5.14	0.78	17622	0.86	3.16	11	6	7	4	4	4
2019040647		31	Secondary infertility	3	24.2	7.31	139			5.86		3257	7.37	2.57	20	16	15	6	8	6
2019051380		25	Primary infertility	2	23.3	5.09	32	0.23	19.22	3.08	1.31				17	12	13	3	4	3
2019050128		32	Primary infertility	4	24.5	8.86	26.16		11.93	1.81	0.89				11	11	11	6	7	6
2019091286		46	Secondary infertility	1	21.1	5.62	118		19.93	3.95	0.89	2332	1.88	3.62	33	13	27	9	0	0
2019071377		34	Secondary infertility	1		6.5	189	1.6	5.96	7.69	1.16				1	1	1	1	1	0
2019081449		31	Primary infertility	2	20.7	4.78	353	1.66	8.29	8.27	2.97				4	2	3	1	0	0
2019040063		33	Primary infertility	10	23.4	3.48	131.2	0.15	25.8	6.41	28.05	10326	1.85	3.4	5	6	4	1	1	0
2019030492		29	Primary infertility	4	31.2	6.46	60.1		7.69	7.26	0.69	3720	1.24	1.01	5	5	5	1	1	1
2019070159		31	Secondary infertility		20.8	8.23	189	6.2	28	4.35	1.91	17600	1.75	3.46	7	6	3	1	2	1
2019070946		30	Secondary infertility	1	20.4	9.05	35	0.17	9.23	5.23	0.69				2	3	1	0	0	0
2019051346		27	Primary infertility	5	20.4	8.38	119	1.01	11.67	5.86	1.19	17622	2.4	7.96	7	5	6	4	4	4
2019110490		33	Secondary infertility	5	17.4	11.04	147	1.47	16.12	8.04	1.27				14	9	9	8	0	0
2019020063		33	Primary infertility	12	21.6	5.28	359	1.45	9.7	5.68	0.85	17622	1.52	6.3	10	7	10	6	0	0
2019110518		31	Primary infertility	7	19.83	9.61	86.5		13.27	1.76	0.94				13	11	11	3	3	1
2019120243		36	Secondary infertility	1	22.9	3.49	103.68	1.03	419.4	4.59	1.08	17622	0.9	5.17	14	7	7	3	0	0
2019120048		32	Primary infertility	2	24	10.05	157	1.71	13.47	9.61					18	7	7	1	2	0
2019110157		36	Secondary infertility	1	21.1	6.74	89.62		13.54	4.91	0.36	17622	1.9	3.81	12	9	7	1	1	0
2019070768		34	Secondary infertility	0	21.5		1934	1.8		3.74					14	13	14	7	9	7
2019030631		28	Primary infertility		24.2	6.07	239		6.95	7.04	2.15	17622	1.16	8.64	11	8	10	4	4	4
2019091151		43	Secondary infertility	1	18.8	8.09	4.56	1.98	8.77	4.56	1.13				5	1	1	0	1	0
2019120103		28	Secondary infertility	1	22.6	6.33	86	3	15.17	4.56	1.6	9903	0.41	7.06	11	7	8	2	0	0
2019031527		40	Primary infertility	3	24.5	6.53	130.7	0.37	353.6	7.91	0.13	14289	6.03	3.05	24	22	20	7	10	0
2019110069		32	Secondary infertility	3	19.3	8.11	200	1.94	14.51	6.66	1.8	9342	1.35	3.94	12	10	11	9	9	0
2019031262		26	Primary infertility	2	23.9	5.74	111	3.32	56.92	5.69	1.49	13590	1.21	8.16	10	8	6	3	3	1
2019041238		30	Primary infertility	3	24	4.78	155	3.91	26.66	2.75	2.11				3	2	3	2	2	1
2019070011		28	Secondary infertility	2	29.8	6.07	124	4.64	10.22	4.78	2.06				14	9	11	1	0	0
2019020779		35	Primary infertility		29.1	12.7	142	2.57	8.21	10.13	1.48	14454	5.54	1.87	25	19	20	6	0	0
2019100822		31	Secondary infertility	3	24.6	11.34	131	0.65	6.01	3.11	1.06				8	7	5	4	4	3
2019070965		39	Secondary infertility		24.2	10.26	143	0.9	11.62	3.86	1.25	3330	2.88	2.09	8	9	8	4	6	0
2019010142		30	Primary infertility	5	14.9	7.86	249	3.18	9.62	6.54	2.12	17622	0.21	4.2	12	8	10	2	0	0
2019050162		36	Secondary infertility		22	9.82	82	3.48	9.93	3.96	1.91	14089	0.71	3.9	11	12	9	4	4	2
2019090864		33	Secondary infertility	2	20.3	6.43	167.4	0.16	8.95	8.84	0.75				16	11	15	4	4	1
2019120678		25	Secondary infertility	2	20.7	7.23	101	1.98	20.67	3.5	1.19	13641	6.11	4.79	10	9	8	4	4	1
2019120388		40	Primary infertility	10	24.8	7.38	94	0.35	4.07	2.47	1.37				10	8	7	2	2	1
2019030760		34	Primary infertility	2	23.9	5.55	210	1.57	9.59	6.27	2.52				8	5	6	2	2	2
2019100323		29	Secondary infertility	4	19.6	7.64	95	3.09	20.64	10.21	0.83				7	1	5	4	4	0
2019110237		32	Secondary infertility	1	23.2	6.76	30.23	0.16	44.39	6.49	0.08	12314	2.6	5.63	3	4	3	2	2	0
2019060857		36	Primary infertility	19	17.6	14.11	18.35	0.46	18.47	4.81	0.75				2	2	2	1	1	0
2019090646		35	Secondary infertility	9	26.8										3	3	3	2	2	0
2019060037		25	Secondary infertility	4	17.6	5.88	77	2.39	28.82	3.01	1.56	7253	2.08	5.38	11	10	7	3	3	0
2019020775		37	Primary infertility	6	23.3	5.85	393	1.25	9.26	3.53	1.63	17622	1.07	8.92	15	9	12	2	0	0
2019050830		42	Primary infertility	1	20.4	10.75	39	0.3	40.46	5.02	0.66	4235	6.85	1.1	6	3	3	1	2	1
2019071037		38	Secondary infertility	5	28.8	7.54	112	1.9	10.49	3.95	2.34	10704	20.4	2.44	2	2	2	0	0	0
2019040981		33	Primary infertility	5	19.6							17622	1.27	3.28	1	1	1	1	1	0
2019111103		42	Secondary infertility	3	21.4										2	1	1	1	1	1
2019020132		36	Secondary infertility	2	24.2	13.65	173.11	1	196.85	3.58	0.73	1893	3.11	2.54	2	2	2	2	2	0
2019051111		42	Primary infertility	5	21.5	9.67	81	0.82	9.86	7.24	1.05	15968	8.3	3.08	5	6	4	3	4	0
2019110994		30	Secondary infertility	3	25.6			56.53				13669	1	3.53	4	1	4	2	0	0
2019100962		31	Primary infertility	1	17.8	7.02	129	2.91	15.76	7.36	3.76				10	5	6	3	3	1
2019051140		34	Secondary infertility	0	23.2	11.7	35	2.19	4.82	6.23	0.48	4849	5.74	4.14	13	12	11	0	1	1
2019070255		40	Secondary infertility	4	22.7	9.2	65	0.63	16.7	2.56	0.4	17622	1.46	4.24	12	11	9	4	4	1
2019060356		29	Secondary infertility	1	24.2	7.69	314	2.38	22.1	4.66	3.24				30	12	21	6	8	6
2019051328		25	Secondary infertility	2	25	11.02	37		7.67	5.95	0.41				13	5	7	1	0	0
2019080969		22	Primary infertility	2	20.3		4213	4.05		4.4					5	4	5	3	4	0
2019090717		30	Secondary infertility	4	22	7.98	55		6.83	14.93	2.73				19	11	14	8	8	0
2019031312		29	Secondary infertility	3	17.1	8.73	97	2.51	8.36	4.25	1.49	17622	1.57	2.31	8	6	6	1	2	0
2018121015		32	Primary infertility	3	24.6	6.4	285	6.21	20.09	3.63	2.48	11640	1.62	4.37	6	5	5	2	3	0
2019060713		27	Secondary infertility	4	27.1	7.17	118	2.88	9.79	2.85	0.72	1735	19.68	25.06	27	20	20	4	5	0
2019110272		36	Secondary infertility	5	25	4.83	175	1.83	12.25	4.17	1.36				20	17	19	13	15	2
2019070345		29	Primary infertility	6	21.5	9.64	415	1.6	13.9	6.06	1.53				10	12	7	3	4	0
2019040553		31	Secondary infertility	4	18.4	2.92	415	43.27	541	4.94	1.4	10566	0.76	3.06	8	7	6	1	2	0
2019040029		23	Secondary infertility	3	24.1	5.14	91	1.51	8.91	4.13	1.92				10	7	7	4	5	0
2019090361		33	Secondary infertility	6	17.1	35.1	40	2.5	13.44	16.7	1.68				6	4	5	1	3	0
2018121081		35	Primary infertility	1	27.5	7.77	174	0.16	8.14	5.19	0.52	13408	0.86	2.37	14	11	10	1	4	0
2019080834		34	Secondary infertility	3	20.96	6.23	166.2		15.49	3.89	0.4				10	10	10	4	4	1
2019091291		29	Secondary infertility	2	19.7	27.43	18.35	2.54	18.85	8.05	0.09				12	5	12	9	10	4
2019110525		30	Secondary infertility	9	29.1	9.05	129.6		10.65	5.51	0.81				18	15	14	6	6	2
2019091148		40	Primary infertility	3	22.1	9.24	133	1.96	25.9	2.81	1.85				10	9	10	4	4	4
2019010819		32	Primary infertility	3	21.8	8.44	61.66			4.4		6353	2.76	2.71	15	12	14	8	8	0
2019060619		32	Primary infertility	3	19.8	5.81	95	1.95		3.33					7	5	5	2	3	1
2019030500		29	Primary infertility	3	17.7	7.16	130	0.77	20.42	13.44	1.31	6767	0.77	1.39	10	10	10	4	6	0
2019101236		26	Primary infertility	2	20.5	6.56	147	4.36	13.7	10.94	2.59				14	12	10	7	7	0
2019110816		26	Secondary infertility	5	26.3	7.59	40.98	3.72	584	6.08	0.29				14	11	12	6	7	2
2019030802		21	Secondary infertility	3	32	4.51	239	2.63	10.76	2.47	2.5	6795	1.08	3.59	1	1	1	0	1	0
2019050160		38	Secondary infertility	10	30.5	7.92	164	2.97	3.4	1.64	2.29	1623	5.58		23	26	22	15	18	0
2019120852		36	Secondary infertility	9	18.4	23.84	22	4.62	37.12	13.93	0.15				15	10	10	1	3	1
2019040793		30	Secondary infertility	2	17.6	5.42	102	2.82	25.49	3.34	1.51	17622	0.79	9.34	25	21	21	16	16	2
2019090150		33	Secondary infertility	2	22.2	7.61	97	2.61	12.57	5.39	1.72				3	2	2	1	2	1
2019010072		27	Primary infertility	3	21	6.46	119.3		32.61	17.57	1.9	17622	3.08	4.98	9	9	9	6	7	2
2019071327		26	Secondary infertility	4	19.2	7.29	213.1		10.27	16.23	2.26				9	5	7	5	5	2
2019101017		33	Secondary infertility	6	24	5.48	162	3.85	11.48	7.6	0.76				23	10	10	9	10	2
2019020098		30	Primary infertility	1	20.8	6.15	53	3.53	38.68	2.35	0.84	7253	2.15	3.41	11	7	6	3	3	3
2019070202		35	Secondary infertility	2	23.9	5.55	210	1.57	9.59	6.27	2.52				5	5	4	2	3	1
2019030193		30	Primary infertility	1	23.4	12.95	201	3.54	46.29	8.88	1.79				11	9	9	5	5	5
2019110147		29	Secondary infertility	2	17.8	10.12	8098	4.8	29.85	3.4	2.43				16	14	12	3	4	1
2019090266		43	Primary infertility	0	26.4	9.32	414	1.08	20.35	4.5	3.23				16	11	10	5	5	1
2019120795		44	Secondary infertility	1	23.2	8.6	49.13	0.4	8.46	3.41	38.27				5	5	4	3	3	1
2019040993		30	Primary infertility	2	22.4	9.2	112	0.93	9.76	2.83	1.78	11112	1.54	2.07	22	17	18	8	11	8
2019060881		46	Primary infertility	2								5753	1.2	3.19	12	8	7	3	4	2
2019110048		39	Secondary infertility	4	22		681	13.61		8.4					15	0	0	0	0	0
2019100096		31	Secondary infertility	3	20.2	4.39	465	1.87	10.11	5.01	1.78				10	4	6	2	3	0
2019080924		32	Primary infertility	2	24.6	6.49	109	2.31	21.28	8.5	1.05				9	3	4	3	3	1
2019020293		39	Primary infertility	5	18.5	11.51	206	2.08	13.47	4.03	1.02	13456	4.12	2.79	24	23	15	9	9	6
2019071324		36	Primary infertility		26.7										13	11	11	7	7	7
2019071136		36	Secondary infertility	1	24.5	5.44	192	2.45	17.58	3.45	1.36				8	7	8	4	0	0
2019060539		45	Primary infertility		25.4	10.91	238	2.34	8.61	4.8	1.97				22	13	11	2	2	0
2019100059		40	Primary infertility	2	23.9										8	8	8	7	7	1
2019100133		39	Primary infertility	12	22	13.32	227	2.6	10.34	4.84	1.39				19	14	15	8	9	5
2018121299		29	Secondary infertility	8	27.3	4.31	284.6	0.17	24.71	10.28	0.52	9147	0.12	3.04	2	3	2	0	1	0
2019090309		26	Secondary infertility	4	17.3	6.84	36.1	0.15	622.2	6.77	0.14				9	6	6	1	1	0
2019110719		38	Primary infertility	3	18.4	7.79	208	1.08	10.27	6.64	1.28	17622	0.94	4.85	3	2	1	0	0	0
2019060778		40	Secondary infertility	5	23.4	8.36	65.13	0.64		3.65	71.24				12	13	9	3	5	0
2019041001		24	Primary infertility	2	21	6.14	152	3.42	12.44	2.86	0.86				1	1	1	0	0	0
2019060495		28	Secondary infertility	1	21.7	7.15	365	1.4	1370	6.67	1.55	17622	1.78	3.28	13	8	11	6	6	2
2019081415		29	Primary infertility	2	30.1	5.78	116	1.59	21.48	2.88	5.27				4	2	3	2	0	0
2019040804		34	Secondary infertility	3	19.1	5	204	1.02	10.78	4.94	1.55				5	2	4	2	0	0
2019071169		29	Secondary infertility	3	23.4	10.63	165	3.2	36.74	4.26	2.22	6261	1.37	4.04	9	10	7	1	1	1
2019040936		28	Primary infertility	3	22.9	6.24	248	2.61	7.88	12.27	6.3	4889	6.56	93.09	21	20	18	5	8	0
2019100547		29	Secondary infertility	1	27.9	7.8	195	2.65	16.84	6.05	2.13				2	1	1	0	0	0
2019070971		37	Primary infertility	8	31.1	6.64	42	1.01	31.5	5.03	2.2				7	6	7	2	2	0
2019101264		35	Primary infertility	13	22	7.79	127	0.54	6.78	2.48	1.35	11334	0.71	5.18	4	1	3	1	0	0
2019020188		28	Secondary infertility	4	22.1	7.34	269	1.61	13.49	6.86	1.3	17622	1.53	4.51	1	1	1	1	0	0
2019110565		25	Primary infertility		25.4	8.19	172	2.5	9.74	12.25	2.25				6	4	4	1	0	0
2019050893		29	Secondary infertility	2	28.5	5.79	64	2.28	9.55	4.75	1.28	8053	2.24	2.79	1	1	1	0	0	0
2019091307		23	Primary infertility	2	27.3		484	1.82		9.36					12	9	9	4	4	1
2019061059		31	Secondary infertility	4	27.6	8.3	54	1.36	19.14	5.03	2.36				5	4	2	0	1	0
2019121171		43	Secondary infertility	3	20.5	10.7			10.37	7.49	75.91				7	1	1	0	0	0
2019030384		33	Primary infertility		20.1	11.14	138	4.2	10.34	1.62	1.2				14	8	9	5	6	0
2019080681		37	Primary infertility	15	24.8	7.34	56	2.29	17.98	8.96	1.15				26	17	15	7	11	7
2019120590		33	Primary infertility	1	26.3	4.63	196	1.95	13.94	4.56	1.23	17622	2.51	7.38	17	0	0	0	0	0
2019110986		42	Primary infertility	3	19.6	8.13	201	1.62	53.63	4.02	0.39				15	8	12	9	0	0
2019030437		30	Primary infertility	1	22.3	10.7	541	3.39	14.13	11.46	2.08	12044	1.16	2.84	13	7	10	8	9	0
2019030574		27	Secondary infertility	2	22.6	4.9	255	8.35	19.17	4.55	1.85	9593	3.23	6.04	6	3	3	2	3	0
2019091112		37	Primary infertility	2	22.5	7.5	235		8.24	5.52	0.51				6	2	5	3	5	3
2019110680		39	Secondary infertility	5	18.5	11.51	206	2.08	13.47	4.03	1.02				1	2	1	0	0	0
2019060150		30	Primary infertility	1	21.5	9.75	463	2.45	11.15	9.08	1.51	9234	1.12	2.42	19	15	14	9	10	2
2019110527		31	Secondary infertility	5	20.8	7.39	113.77	0.73	11.68	3.76	0.58				8	7	8	4	6	4
2019120585		34	Secondary infertility	1	23.9	7.61	54	2.59	21.45	6.22	1.08				12	6	8	2	0	0
2019040011		31	Secondary infertility	5	25.1	5.86	68	7.33	14.09	5.44	1.36	6609	3.94	3.09	4	3	4	2	0	0
2019040908		41	Primary infertility	2	20.1	13.29	187	0.82	15.9	4.4	1.79	7252	3.86	1.73	4	4	4	2	2	2
2019060079		30	Primary infertility	7	24.6	5.13	51	0.15	18.22	4.71	0.68				17	13	5	3	4	3
2019050401		29	Primary infertility	4	18.8	7.18	383	2.21	8.11	3.26	0.79	3088	12.85	1.86	9	4	9	5	6	5
2019030551		20	Secondary infertility	2	23.4	6.89	151		17.53	5.64	1.98	13203	1.95	5.31	6	3	3	2	2	2
2019080480		34	Primary infertility	4	18.5	5.75	142.2	0.16	21.09	4.79	0.81				10	4	5	2	3	2
2019100442		23	Secondary infertility	4	19.8	6.15	49.48	0.3	20.89	5.34	0.26				14	10	10	2	3	2
2019040563		41	Secondary infertility	2	29.8	6.53	190	6.41	6.21	3.1	1.22	4352	3.65	6.28	3	2	3	0	2	0
2019060086		28	Secondary infertility	4	24	7.68	113	1.13	9.92	5.35	0.87				34	24	23	14	14	7
2019090184		42	Primary infertility	15	21.5	14.58	276	0.07	22.06	9.01	0.01				6	7	5	2	3	0
2019090303		27	Secondary infertility	2	19.1	5.84	269.4	1.66	464.8	6.96	0.65				2	2	2	2	0	0
2019060032		37	Primary infertility	2	25	8.41	137		5.64	3.15	1.39	5768	4.88	4.9	1	1	1	1	1	0
2018121319		29	Primary infertility	3		8.99	182	5.56	8.84	6.85	1.59	14127	0.59	5.71	3	3	3	3	3	0
2019041047		41	Primary infertility	6	24.61	5.11	839.07	3.13	12.82	5.75	2.01				16	11	16	12	0	0
2019081144		29	Secondary infertility	1	20.7	5.37	17.83	0.25	25.62	5.35	0.15				13	11	8	1	2	0
2019051273		31	Secondary infertility	2	23.4	14.13	12	0.68	10.49	6.55		8387	0.8	4.12	8	7	7	6	6	0
2019040400		32	Secondary infertility	1	20	5.91	114		5.14	4.17	0.82	17622	0.92	5.21	30	4	8	2	0	0
2019110203		27	Secondary infertility		20.2	84.66	77.83	0.43	22.02	50.97	0.53				11	12	11	2	4	0
2019010038		24	Primary infertility	3	23.9	5.94	305	1.37	17.53	11.9	2.58	17622	7	2.79	11	7	8	4	0	0
2019010783		28	Primary infertility	2		4.31	71.04	0.82	23.08	4.25	0.29	12342	0.4	3.17	5	5	5	4	5	4
2019031105		28	Secondary infertility	3	28.5	5.57	95.65		11.98	10.26	1.5	7461	2.35	1.64	20	16	16	11	13	11
2019101272		32	Primary infertility	6	21.9	4.79	152	1.83	12.42	2.77	1.79				15	12	15	10	12	10
2019110523		33	Primary infertility	3	24.6	6.4	285	6.21	20.09	3.63	2.48	14131	4.57	8.56	11	7	6	2	4	2
2019040064		32	Secondary infertility	8	21.5	7.27	128	4.72	8.82	2.48	1.67	13841	1.38	5.92	4	3	2	1	0	0
2019060635		37	Secondary infertility	9	28.8	10.18	25.98	0.91	9.65	7.65	0.44	2653	4.8	1.8	6	2	2	1	2	0
2019010117		32	Primary infertility	2	18.8	5.39	43.74			5.5		10749	0.02	8.15	6	4	4	2	2	0
2019020303		35	Secondary infertility	3	22.5	5.82	218	0.42	5.24	4.7	1.15	11494	6.9	4.01	16	9	11	3	0	0
2019040455		26	Secondary infertility	3	26	4.82	46	3.84	12.43	1.67	1.59	59587	1.16	2.02	3	3	3	2	0	0
2019120495		40	Secondary infertility	2	22.5	6.87	142	1.2	21.24	2.05	1.6	3202	2.94	1.74	9	9	7	1	3	0
2019040189		28	Primary infertility	4	26.3							2489	3.51	2.9	10	10	8	4	4	1
2019080114		34	Secondary infertility	7	18.8	21.69	76	5.74	18.47	6.87	1.6	795	22.61	3.71	12	8	9	7	0	0
2019050692		33	Primary infertility	2	23.01	5.34	57	0.8	9.75	2.07	0.5	17622	0.53	4.03	3	1	2	1	0	0
2019090837		31	Primary infertility	0	22.4	7.91	119	3.3	9.3	10.02	1.33				1	0	1	0	1	0
2019030700		24	Secondary infertility	2	17.6	9.52	82	2.23	26	7.6	1.63	8866	2.61	1.7	1	1	1	0	1	0
2019060321		29	Secondary infertility	0	23.6	3.84	956	3.1	24.13	5.39	1.08				3	3	3	2	0	0
2019050434		43	Primary infertility	4	24	20.12	43		13.49	7.17	0.41				3	0	1	0	0	0
2019110144		30	Primary infertility	1	20.4	6.77	192	2.85	10.06	2.53	2.08	17111	2.62	3.12	8	8	5	1	2	0
2019030849		41	Secondary infertility	1	22.4	15.48	179	1.74	22.78	7.68	0.75				7	4	5	1	0	0
2019030007		25	Secondary infertility	3	20	5.85	269	5.04	8.07	4.27	1.86	17622	11.16	6.13	12	7	11	3	0	0
2019071214		29	Secondary infertility		25.7	11	235	5.31	9.3	2.03	3.44	4275	4.81	5.3	7	5	6	1	2	0
2019020018		31	Primary infertility	3	21.2	7.95	136.74	1.1	196.37	9.69	1.41	17622	1.26	4.3	8	4	3	0	0	0
2019110964		41	Secondary infertility	3	33.1	2.77	233	11.74	10.41	2.12	1.44	17622	0.76	6.2	8	7	8	3	0	0
2019101210		25	Primary infertility	1	22.1	8.13	883	3.05	9.23	13.99	1.53				9	6	7	3	3	0
2019060349		30	Secondary infertility	1	20	8.62	104		13.25	2.5	0.98	17622	0.76	3.7	9	3	5	0	0	0
2019060590		33	Secondary infertility	1	23.9	7.61	54	2.59	21.45	6.22	1.08	11468	6.22	5.22	18	12	16	4	0	0
2019051155		39	Primary infertility	12	20.8	2.07	576.7		35.46	1.84	1.23	12590	0.8	4.1	1	2	1	0	0	0
2019040830		26	Secondary infertility	3	24.5	7.07	110.65	0.49	18.61	5.42	32.01	917	1.77	2.6	5	4	4	2	2	0
2019080715		36	Secondary infertility		22	8.28	216	0.59		4.32		6625	3.62	2.45	5	4	4	1	3	1
2019030297		38	Secondary infertility	10	30.5	7.92	164	2.97	3.4	1.64	2.29	1176	5.79	0.58	8	3	7	0	0	0
2019060011		43	Primary infertility	3	23.8	7.27	181	0.49	8.33	3.65	1.21	7063	4.09	3.96	8	4	6	2	0	0
2019120106		34	Secondary infertility	3	28.1	5.48	91.09	1.17	18.45	4.51	34.6				1	1	1	1	0	0
2019090566		40	Secondary infertility	20	24.6	8.29	90	2.39	23.7	2.16	1.18				5	5	4	4	4	0
2019111074		41	Secondary infertility	1	16.6	8.08	436	1.18	15.63	3.39	1.49	17622	4.14	2.29	20	20	16	5	7	0
2019091236		33	Primary infertility	4	24.5	8.86	26.16		11.93	1.81	0.89				17	14	14	8	8	1
2019071444		34	Primary infertility	3	19.2	7.72	200	4.81	17.22	5.27	4.57				17	12	16	6	6	0
2019070801		30	Primary infertility	6	25	5.42	60.1	0.38	137	4.66		6635	2.57	3.58	3	1	1	0	0	0
2019101314		36	Primary infertility	10	29.3	6.13	0.09	1.07	14.87	4.31	0.99	17622	1.19	10.07	2	2	2	2	0	0
2019031381		29	Secondary infertility	3	20.1	6.79	195.1	0.33	13.82	11.92	0.82	17622	3.59	3.43	7	7	5	1	2	0
2019040711		38	Primary infertility	9	21.5	11.64	370	1.51	12.2	3.57	1.48	4519	1.33	1.64	2	2	2	2	2	1
2019020033		43	Secondary infertility	0	18.7	8.8	508	2.46	14.1	3.72	2.1	6563	4.43	4.37	7	7	6	2	4	0
2019111107		32	Secondary infertility	6	20	11.95	166	1.22	7.98	6.55	1.2				22	17	14	10	10	4
2019091084		44	Primary infertility	19	25.3	8.75	162	2.16	16.28	2.73	1.46				20	25	17	1	3	0
2019010444		30	Secondary infertility	6	35.4	5.9	107		10.71	6.23	0.97	16424	0.8	1.19	22	9	13	9	9	9
2019101034		28	Secondary infertility	2	27.5	7.41	59	2	7.74	10.28	2.04	6622	2.43	2.99	21	16	13	6	6	2
2019041233		34	Primary infertility		18.6	13.73	142	1.37	12.91	5.71	2.36	13495	0.92	3.76	16	11	14	11	0	0
2018121330		29	Primary infertility	4	27.1	7.19	219		15.26	6.47	2.16	17622	6.05	3.94	12	9	12	8	0	0
2019020003		36	Primary infertility	2	22.6	13.4	276		6.78	10.31	1.79	6663	1.79	2.41	6	8	6	3	4	2
2019040725		32	Secondary infertility	5	21.8	8.68	178	1.87	11.08	2.62	1.44	5841	2.94	4.34	2	2	2	1	1	0
2019090813		33	Primary infertility	3	17.3		91	0.05		0.87					3	4	3	2	2	2
2018111292		31	Secondary infertility	7	20.6	8.15	266	2	6.17	6.51	1.14				13	9	13	7	0	0
2019080164		26	Secondary infertility	3	27.9	5.02	72.52	1.74	143.4	2.23	1.65				21	15	13	6	0	0
2019041326		40	Primary infertility	2	21.8	12.2	73		6.31	3.42	0.24					3	2	0	0	0
2019080674		34	Secondary infertility		24.2	6.2	26	0.15	12.9	2.58	0.58				20	5	17	9	0	0
2019041111		36	Secondary infertility	3	24.2	6.2	86	1.88	8.69	1.54	1.84	3043	5.46	1.9	4	5	4	2	3	0
2019051014		35	Secondary infertility	9	23	10.75	68	0.32		2.66	0.58				15	11	15	4	0	0
2019090401		27	Primary infertility	5	19	6.23	109.22	1.52	271.63	5.02	0.58				13	12	11	5	5	0
2019100332		37	Primary infertility	3	24.2	6.2	86	1.88	8.69	1.54	1.84				6	4	5	5	5	1
2019090656		29	Primary infertility	4	17.6										19	19	14	3	6	1
2019060683		29	Secondary infertility	3	24.4	9.14	128	5.4	15.11	6.19	2.15	2929	2.29	8.32	16	14	12	4	4	1
2019100142		38	Secondary infertility	3	20.9	7.98	260	0.72	7.5	1.92	0.89				12	0	0	0	0	0
2019060387		35	Secondary infertility	13	22	7.79	127	0.54	6.78	2.48	1.35	3512	1.27	1.86	3	2	2	0	2	0
2019060180		43	Secondary infertility	5	22.7										17	13	16	9	0	0
2019100752		30	Primary infertility	2	29.4	8.39	230	2.25	11.43	2.51	1.46				19	21	17	12	12	0
2019070002		35	Primary infertility	4	22.9	8.92	238	1.71	10.48	3.14	2.46	7091	0.84	3.64	8	7	8	1	0	0
2019020296		33	Secondary infertility		23.2	11.7	35	2.19	4.82	6.23	0.48	1755		5.91	26	9	12	4	0	0
2019031359		33	Secondary infertility	1	21.2	8.02	132	2	11.61	15.94	1.59	9452	2.21	4.22	3	2	3	2	3	2
2019110329		28	Secondary infertility	4	20.1	6.69	73	1.98	13.67	7.25	1.75				20	21	17	1	5	0
2018121157		34	Secondary infertility	2	31.8	3.85	71.22		17.21	2.49	0.47	7367	2.52	0.92	4	3	3	1	2	0
2019110168		29	Primary infertility	5	20.3	21.19	137	1.13	26.27	10.88	0.79	5391	1.36	4.18	9	11	9	3	4	2
2019041055		31	Secondary infertility	3	18.4	1.69	104	3.58		3.8					5	5	5	5	5	5
2019060890		31	Secondary infertility	5	26.7	9.05	227	2.12	13.67	2.21	1.55				16	9	11	7	9	7
2019110478		32	Primary infertility		24.2	5.16	86.5	0.36	598	2.58	0.34				16	14	15	8	10	8
2019071354		38	Primary infertility	2	24.4	5.05	206		11.2	2.75	0.6	4255	5.34	2.7	19	17	15	5	6	5
2019010271		39	Secondary infertility	4	24.4	8.39	264	5.02	3.63	3.47	2.11	4325	0.35	3.44	7	6	7	4	0	0
2018121218		29	Primary infertility	3	22.8	7.17	187	1.31	23.9	3.51	3.31	8968	7.9	4.31	5	5	4	1	2	0
2019051058		36	Primary infertility	5		5.43	123.8		277.2	4.75		12268	1.26	5.91	20	15	14	10	10	5
2019080285		39	Secondary infertility		26	15.72	232	1.43	4.9	5.51	1.4				18	12	17	7	0	0
2019120944		48	Secondary infertility	4	19.2	10.79	59		12.3	7.08	0.16				33	23	17	5	5	5
2019111287		40	Primary infertility	2	25.2	17.5	94	0.2	9.26	6.14	1.81	6480	5.7	1.55	11	11	10	2	0	0
2019040855		41	Secondary infertility	10	25.4	5.25	52	3.49	23.56	4.58	1.02				3	2	2	1	0	0
2019100596		29	Primary infertility	4	24	7.68	113	1.13	9.92	5.35	0.87				3	1	3	1	2	0
2019110221		38	Secondary infertility	2	20.3	48.02	85	5.14	10.92	12.09	1.58	4739	3.02	4	1	1	1	0	0	0
2019030587		36	Primary infertility	8	17.3	10.99	29.37	0.05	23.77	4.1	0.18	5431	4.68	4.81	2	1	2	0	0	0
2019080944		32	Secondary infertility	7	20.6	8.15	266	2	6.17	6.51	1.14				3	1	2	0	1	0
2019071278		43	Secondary infertility	5	21.5	9.67	81	0.82	9.86	7.24	1.05				4	1	1	0	1	0
2019100328		31	Primary infertility	1	22.7	11.47	67	3.22	14.31	5.83	0.62				51	25	19	14	14	14
2019100394		25	Secondary infertility	2	22.9	7.92	33	0.76		2.04					4	0	3	2	0	0
2019090891		39	Secondary infertility	6	20.5	31.3	117	2.11	9.97	8.42	1.31				30	18	30	10	10	2
2019060977		33	Secondary infertility	3	22.7	6.16	339	1.56	8.85	2.08	0.32	3026	1.41	3.55	7	5	6	2	3	0
2019071091		24	Primary infertility	2	21	6.72	154		11.03	4	1.75	17622	0.74	10.67	7	6	5	4	4	3
2019041257		31	Secondary infertility		22.4	7.91	119	3.3	9.3	10.02	1.33				13	4	5	0	0	0
2019120228		30	Secondary infertility	9	29.1	9.05	129.6		10.65	5.51	0.81	1652	3.77	2.15	11	4	6	1	2	1
2019120934		42	Secondary infertility	3	21.5	9.71	394	1.76	7.92	3.22	0.61				12	9	8	2	3	0
2019100413		37	Primary infertility	5	19.5	7.59	183	2.05	11.3	2.83	0.12				16	6	8	2	3	1
2019060643		37	Secondary infertility	1	20.8	6.62	450		19.78	6.06	1.02	3585	3.75	1.28	6	0	3	1	2	0
2019090185		25	Secondary infertility	1	25.4	5.07	214	1.28	24.79	2.3	1.88				19	14	18	13	0	0
2019030667		33	Secondary infertility	2	23.4	6.02	111	0.58	12.02	5.75	0.97	17622	3.6	4.15	10	9	9	6	6	2
2019071004		28	Primary infertility	1	22.8	8.06	66	0.79	8.34	4.83	1.62	3507	0.52	1.39	24	18	19	4	0	0
2019071368		37	Primary infertility	10	26.2	2.51	774	41.39	9.28	4.57	2.03	8068	2.12	5.06	4	5	3	0	1	0
2019030558		31	Primary infertility	2	23.9	11.17	233	2.19	16.28	10.24	2.14	17622	1.36	5.09	12	9	9	2	3	0
2019110072		29	Primary infertility	1	22.2	5.08	100.2		28.09	4.2	1.68	17622	0.91	7.02	17	17	15	8	9	0
2019041253		33	Secondary infertility	3	21.8	8.44	61.66			4.4		2700	8.93	5.21	11	8	9	6	0	0
2019031063		30	Secondary infertility	2	24.4	5.87	115	1.16	23.78	2.81	0.78	14845	3.68	2.48	5	5	5	1	0	0
2019080952		32	Primary infertility	3	21.8	7.64	58	2.09	8.18	4.9	1.7				1	2	0	0	0	0
2019070748		39	Primary infertility	5	24.4	9.91	115	1.19	12.91	4.83	0.63				6	5	5	3	4	0
2019030462		21	Secondary infertility	4	26.4	6.95	141	1.27	16.75	4.33	1.53	1210	3.58	0.83	6	5	6	2	0	0
2019110423		35	Secondary infertility	1	25.1	6.4	37		8.13	6.18	0.25	13649	1.18	2.85	3	4	3	0	1	0
2019050333		33	Secondary infertility	7	26.9	5.29	50.17	0.57	8.58	9.46	2.74	17622	10.53	5.38	5	5	5	1	1	1
2019050778		29	Primary infertility	3	19.5	6.09	26	0.84	15.41	7.73	1.57				24	9	13	9	0	0
2019060891		31	Secondary infertility	5	18.8	4.96	390	1.06	11.58	9.87	0.75	14344	1.6	3.13	13	13	12	4	6	1
2019040420		30	Primary infertility	9	26.9	3.6	270	1.28	8.01	3.04	1.25				6	7	6	3	3	1
2019070849		33	Secondary infertility	5	18	8.04	0.26	0.83	26.5	3.07					13	12	12	7	0	0
2019111221		24	Primary infertility	2	20.8	6.02	155	2.14	8.64	3.23	3.11				16	11	15	6	0	0
2019030827		31	Primary infertility	1	20.3	6.7	113	1.36	7.95	7.53	1.37				11	2	0	0	0	0
2019020090		25	Primary infertility	1	25.4	5.07	214	1.28	24.79	2.3	1.88	15090	1.05	4.42	9	6	6	3	3	3
2019030400		28	Secondary infertility	3	21.5	8.29	31	1.13	12.83	3.21	0.4	5599	1.82	3.44	11	6	11	1	0	0
2019061238		32	Secondary infertility	4	18.3	7.06	209	1.95	11.61	5.26	1.51	17622	1.25	6.35	17	17	14	8	8	1
2019010169		26	Primary infertility	5	27							7451	6.38	7.75	30	21	18	3	4	1
2019050249		33	Primary infertility	2	20.6	6.91	147	1.4	11.71	6.92	1.61				14	17	13	2	4	0
2019080679		24	Secondary infertility	5	18.6	3.54	25	0.6	10.99	3.06	1.46				15	12	12	10	11	10
2019050384		39	Secondary infertility	1	24.8	20.31	136	1.1	5.2	6.32	0.69	6925	1.86	0.85	21	14	15	6	6	0
2019070669		24	Secondary infertility	3	27										6	9	5	0	0	0
2019060636		32	Secondary infertility	4	21.4	10.37	34	0.87	14	6.47	0.02				20	3	20	0	0	0
2019041201		29	Primary infertility	6	25.1	4.96	130	3.16	20.46	4.31	1.7	16992	1.64	3.47	17	17	16	10	10	2
2019041049		33	Secondary infertility	4	20.58	4.57	121.43		19.8	3.78					4	2	2	0	0	0
2019041302		23	Secondary infertility	1	23.8	7.94	74	1.8	12.4	5.14	1.12				5	3	4	1	0	0
2019050896		22	Secondary infertility	4	26.4	6.95	141	1.27	16.75	4.33	1.53				10	9	9	3	4	1
2018120648		38	Primary infertility		19.1	7.62	199	4.4	12.5	4.38	1.03	11394	1.62	4.43	14	11	13	5	7	5
2019111014		31	Primary infertility	3	21.2	9.73	142.3		21.47	5.26	0.44				5	3	3	1	2	0
2019090028		38	Primary infertility	14	21.9	5.5	908	5.8	14.66	7.7	2.08	6854	9.96	21.88	4	4	4	3	4	2
2019060887		21	Secondary infertility	0	25.9	6.4	34.67	0.05	17.18	12.73	37.61				13	8	13	6	0	0
2019050420		39	Secondary infertility	7	19.8	21.55	38		8.81	8.48	1.07				13	10	10	4	5	0
2019020146		39	Secondary infertility	2	23.3	7.35	57	0.67	9.51	2.6	28.27	13051	2.35	4.25	16	8	8	3	0	0
2019030137		33	Secondary infertility	9	25	6.94	155	2	13.63	10.48	1.93	17622	1.89	6.72	27	18	15	2	4	0
2019061047		26	Primary infertility		20	4.34	107	2.33	15.96	2.83	1.69				23	0	3	2	3	2
2019120667		43	Secondary infertility	1	25.8	13.01	96	0.7	7.5	3.37	1.22				8	5	6	2	3	2
2019010745		31	Secondary infertility	4	18.3	8.29	334	2.97	13.95	7.61	1.26	17622	4.5	2.3	12	11	10	6	6	6
2019051319		31	Primary infertility	6	30.9	5.9	107		10.71	6.23	0.97	16424	0.8	1.19	16	7	16	10	12	5
2019060687		30	Primary infertility	7	25.8	6.32	75	0.7	8.48	2.96	1.54				12	7	11	4	4	1
2019040044		23	Secondary infertility	2	26.4							14315	26.48	2.65	3	1	1	1	1	0
2019050403		35	Primary infertility	2	21.8	7.2	247	1.01	11.2	2.75	1.47				4	2	4	0	1	0
2019050767		24	Secondary infertility	2	22.9	5.23	66	1.17	13.36	2.15	2				4	1	2	0	0	0
2019090607		34	Secondary infertility	2	20.8	5.86	22.68	34.57	34.57	7.78					15	14	13	4	5	4
2019040813		30	Secondary infertility	4	20.8	6.34	68.93	2.13	129.86	3.04	0.65	14608	4.88	3.29	1	2	0	0	0	0
2019120290		37	Secondary infertility	9	28.8	10.18	25.98	0.91	9.65	7.65	0.44	806	4.79	3.96	15	13	14	9	10	0
2019071416		26	Secondary infertility	2	20.2	6.34	43	0.86	17.21	3.76	1.78	17622	0.42	4.54	21	13	13	0	0	0
2019111160		28	Primary infertility	2	20	7.12	286	7.07	13.93	14.57	2.3				27	24	21	13	13	0
2019031344		27	Secondary infertility		21	6.94	114.3	0.37	11.03	15.18	0.76	17622	7.95	4.87	17	17	15	5	6	0
2019070390		27	Secondary infertility	1	21.9		1246	1.71		6.57					9	10	9	5	5	0
2019050772		31	Secondary infertility	1	20.7	8.17	124	0.68	11.52	10.98	1.28				20	13	18	5	0	0
2019041032		32	Secondary infertility	5	19.5	5.27	74.09		11.87	3.4	0.63	10195	0.81	4.33	2	1	1	0	0	0
2019041306		30	Secondary infertility	5	18.4	8.12	74	2.67	17.45	13.24	1.74				3	2	2	0	1	0
2019050608		32	Secondary infertility	1	25.9	6.73	53	0.25	2.85	13.83	0.97				29	8	10	4	5	4
2019100582		38	Secondary infertility	3	17	22.89	145	2.11	9.57	7.9	0.7				6	2	6	2	4	2
2019060538		30	Primary infertility	2	22.3	9.43	133	3.59	28.1	5.06	1.08				1	0	0	0	0	0
2019080111		30	Primary infertility	1	23.4	12.95	201	3.54	46.29	8.88	1.79				3	2	2	1	2	1
2019081185		34	Primary infertility	3	19	7.78	114	2.03	17.44	2.44	2.15				12	7	11	7	10	7
2019040125		30	Secondary infertility	3	20.2	4.39	465	1.87	10.11	5.01	1.78	3349	7.91	3.29	7	10	6	1	1	1
2019020669		25	Secondary infertility	5	26.3	7.59	40.98	3.72	584	6.08	0.29	8113	1.62	3.75	18	17	17	8	0	0
2019081037		38	Primary infertility	2	24.4	5.05	206		11.2	2.75	0.6				16	15	14	3	3	2
2019061071		33	Secondary infertility	6	17.1	35.1	40	2.5	13.44	16.7	1.68				35	21	25	10	0	0
2019120685		36	Primary infertility	11	21.2	8.81	231	0.58	24.65	9.73	1.44				10	6	10	5	0	0
2019040244		39	Secondary infertility	11	23.24	6.48	158		12.06	2.68	0.72	8791	2.52	1.69	14	12	12	7	8	2
2019051387		23	Primary infertility	3	21.7	6.09	23.4	0.56	269	14.4	45.6				5	7	4	1	2	0
2019120206		29	Primary infertility		21.6	5.47	42.57		9.17	2.47	0.74				2	0	2	2	2	0
2019020410		34	Secondary infertility	2	23.4	8.64	220	2.75	8.45	3.92	3.84	4380	7.05	2.25	1	0	1	1	1	0
2019111197		30	Primary infertility	7	18.6	7.29	185	3.03	13.97	1.58	1.57				12	11	11	9	9	1
2019110602		45	Secondary infertility	17	25.2	22.63	115			7.21					2	1	1	0	1	0
2019120196		35	Primary infertility	7	18.3	9.24	209	1.62	16.33	5.61	1.36				2	2	2	2	2	1
2019060501		28	Secondary infertility	1	31.6	9.29	57.54			2.7	0.26				12	9	10	6	0	0
2019120057		36	Primary infertility	19	17.6	14.11	18.35	0.46	18.47	4.81	0.75	1136	5.23	3.08	3	0	1	1	0	0
2019070974		30	Primary infertility	5	23.4	5.43	60		10.9	9.83	0.55	17622	6.81	5.45	2	2	2	1	2	0
2019080999		40	Primary infertility	1	23.1	26.13	68	1.62	6.12	9.86	0.91				5	2	2	0	2	0
2019040006		45	Secondary infertility	2	26	9.49	109					749	2.76	1.16	13	4	3	1	0	0
2019040402		37	Primary infertility	3	25.4	6.84	83.22		5.42	9.62	0.68				4	3	3	2	0	0
2019101166		25	Primary infertility	4	19.8	3.56	1265	7.52	13.48	7.54	1.97				8	6	7	0	0	0
2019080447		30	Secondary infertility	3	24	9.16	89	1.28	18.74	3.69	1.09				4	3	4	2	2	1
2019020671		39	Primary infertility	1	24.8	20.31	136	1.1	5.2	6.32	0.69				16	17	15	7	8	3
2019020377		27	Primary infertility	6	23	3.33	22	0.29	17.89	4.18	1.4	17622	0.91	7.06	10	10	7	3	3	3
2019060384		29	Primary infertility	3	20.7	6.49	145	1.9	13.23	4.23	1.53				7	7	5	3	3	3
2019110050		43	Secondary infertility	2	19.5	11.76	197	5.36	18.14	3.51	2.58				8	8	8	3	0	0
2019100167		34	Primary infertility	10	20.8	8.62	234	2.24	24.52	5.57	1.53	101234	3.08	5.3	4	3	4	1	0	0
2019120478		26	Secondary infertility	2	23	5.82			7.41	1.87		1484	1.55	3.85	18	21	15	5	8	0
2019090966		32	Primary infertility	2	20.7	9.44	519	0.81	10.06	9.16	1.27				21	18	21	17	0	0
2019051066		26	Primary infertility	3	19.5	5.05	103	1.01	5.69	2.57	1.41				12	7	11	4	0	0
2019071251		40	Secondary infertility	1	23.1	26.13	68	1.62	6.12	9.86	0.91				8	3	4	1	0	0
2019030103		30	Secondary infertility	2	18.2	10.14	152	0.9	22.79	7.99		14836	1.4	1.91	11	8	11	1	0	0
2019051255		38	Primary infertility	2	24.4	5.05	206		11.2	2.75	0.6	3739	4.17	4.01	11	9	8	5	5	3
2019060785		35	Primary infertility	3	22.5	5.82	218	0.42	5.24	4.7	1.15	12009	0.92	7.09	1	1	1	1	0	0
2019111229		30	Secondary infertility		21.9	12.93	83	1.65	11.27	6.42	1.35				9	5	8	5	0	0
2019080967		37	Primary infertility	2	23.9	8.32	67	2.6	8.78	6.22	1.03				9	10	7	3	3	2
2019030855		33	Primary infertility	2	21.5	2.2	638.1	0.84	25.17	5.09	0.66	7015	2.37	3.14	5	4	5	3	0	0
2019060278		36	Primary infertility		17.4	9.06	191	2.47	23.73	3.19	1.52	4243	0.85	6.44	3	1	2	1	0	0
2019090394		28	Primary infertility	1	17.2	4.97	130		28.89	3.73	1.51				9	8	6	2	2	2
2019101193		32	Primary infertility	5	20.8	6.97	95	1.35	13.72	6.76	1.6	17622	2.4	3.28	8	6	7	4	0	0
2019070558		41	Primary infertility	3	33.1	2.77	233	11.74	10.41	2.12	1.44	17622	4.67	5.98	4	4	3	1	2	0
2019030779		29	Primary infertility	4	21.9	5.57	49.76	0.55	10.87	10.91		13967	3.79	2.1	2	1	2	1	1	0
2019090504		33	Secondary infertility	1	19.6	9.12	209	3.05	15.79	3.93	1.73				16	9	12	6	0	0
2019061111		25	Secondary infertility	1	22.1	8.13	883	3.05	9.23	13.99	1.53				9	8	9	3	4	2
2019070396		42	Primary infertility	3	20.5	10.7			10.37	7.49	75.91				20	7	7	4	4	1
2019110051		30	Primary infertility	3	21.5	10.74	163	1.41	11.49	6.47	0.17	9094	0.82	4.72	8	10	8	5	5	1
2019110792		38	Primary infertility	14	21.9	5.5	908	5.8	14.66	7.7	2.08	5414	1.72	4.26	3	2	3	2	2	0
2019090833		43	Secondary infertility	8	24	19.18	168	2.6	11.55	5.52	1.98				3	2	2	2	2	2
2019070442		31	Primary infertility	1	23.4	4.19	134	1.02	6.98	4.25	1.99	17622	1.18	2.11	5	5	4	0	0	0
2019070439		25	Secondary infertility	2	25.4	7.01	51.87	0.64	8.39	11.51	87.12	12892	0.08	7.07	4	4	4	4	0	0
2019050545		38	Secondary infertility	4	28.7	15.65	30.19	0.82	299.3	4.71	0.22	2707	12.14	1.69	10	4	8	2	0	0
2019070127		26	Primary infertility	4	23.3	10.09	204	3.47	14.05	4.53	3.04	1911	15.06	3.21	4	5	4	0	2	0
2019081235		30	Secondary infertility	2	26.7	6.09	64.28	0.19	21.32	5.53	0.17				20	12	13	5	0	0
2019080355		29	Primary infertility	3	20.7	9.91	211	2.22	11.69	6.25	1.86				6	0	0	0	0	0
2019120277		29	Secondary infertility	2	24.3	4.98	63.09	0.6	9.77	10.16	69.29				9	5	6	0	2	0
2019100919		30	Secondary infertility	1	21.5	7.14	50.23	0.39	27.39	7.2	20.27	17622	2.01	3.26	14	11	13	4	0	0
2019040382		37	Secondary infertility	3	25.4	5.67	38.99	2.5	153.83	13.8	0.52	12115	13.74	4.49	16	10	14	5	0	0
2019030005		41	Primary infertility	3	19.6	8.13	201	1.62	53.63	4.02	0.39	5951	3.12	1.38	5	5	5	2	0	0
2019080928		34	Secondary infertility	2	22.2	17.16	169	0.98	16.78	3.19	1.24				6	4	4	1	0	0
2019090482		28	Secondary infertility		21.5	4.61	136.4		11.17	20.36	1.86	17622	0.53	4.28	19	0	0	0	0	0
2019050974		36	Primary infertility	3	16.4	5.46	328	2.14	15.95	5.45	0.7				21	15	14	4	5	1
2019090343		20	Primary infertility	2	23.4	6.89	151		17.53	5.64	1.98	12438	5.81	5.77	4	3	3	3	0	0
2019010785		29	Secondary infertility	3	27.5	4.74	39.18	0.78	10.23	3.04		17622	1.26	8.74	4	4	4	1	1	1
2019120302		30	Primary infertility	2	19.5	5.66	94	0.4	16.55	5.71	0.89					3	4	1	0	0
2019070612		28	Primary infertility	5	20.3	21.19	137	1.13	26.27	10.88	0.79				3	2	3	0	0	0
2019110115		37	Secondary infertility	10	26.2	2.51	774	41.39	9.28	4.57	2.03				12	14	11	6	6	0
2019050637		39	Primary infertility	2	26.6	3.62	23.34	1.07	19.42	2.43	0.68	8814	0.78	2.18	8	6	7	0	4	0
2019100697		34	Secondary infertility	0	22.9	9.18	58	1.68	21.13	3.62	1.38	17622	1.13	6.52	29	2	4	0	2	0
2019080161		29	Secondary infertility	4	24.8	6.19	182	3.37	22	5.12	1.85				27	3	5	0	2	0
2019070485		29	Primary infertility		23.9	5.05	182.1	0.85	24.49	4.89					13	12	13	6	8	0
2019050444		27	Primary infertility	2	27.5	7.41	59	2	7.74	10.28	2.04	2262	8	2.64	8	7	7	0	2	0
2019060312		30	Primary infertility	3	21.5	10.74	163	1.41	11.49	6.47	0.17	15191	0.68	7.42	9	7	7	2	2	2
2019080607		44	Primary infertility	1	23.2	8.6	49.13	0.4	8.46	3.41	38.27				15	2	2	1	1	1
2019070816		39	Primary infertility	5	18.5	11.51	206	2.08	13.47	4.03	1.02	3209	3.39	3.25	10	8	8	4	5	4
2019040413		23	Secondary infertility	4	26	6.72	177	0.9	9.9	4.51	1.67	9761	4.34	17.82	4	3	3	3	0	0
2019061200		38	Primary infertility		27	6.72	138	0.73	10.73	3.99	1.39				7	3	3	0	2	0
2019020514		39	Secondary infertility	9	26.1	9.29	130	0.78		6	0.58				16	8	4	0	2	0
2019040160		39	Primary infertility	1	26	5.13	57.89	0.4	21.15	6.51	0.27				17	12	12	8	10	2
2019030503		49	Primary infertility	4	28.5	7.04	88	3.76	10.32	2.09	2.54	1936	3.3	2.08	14	14	13	8	8	8
2019040850		34	Secondary infertility		22.5	5.85	1689	1.14	5.57	2.99		4973	6.69	1.52	2	0	1	0	0	0
2019031265		34	Primary infertility		23.4	10.32	113	2.82	13.66	2.52	1.3	2961	2.5	1.55	16	4	15	6	9	6
2019120078		28	Primary infertility	2	19.1	10.67	213	2.21	13.67	4.85	1.22				11	9	9	9	0	0
2019050255		26	Secondary infertility	3	24.5	7.07	110.65	0.49	18.61	5.42	32.01	7618	0.69	33.71	10	6	8	4	0	0
2019090843		31	Primary infertility	7	22.1	7.49	100	2.97	13.56	4.14	2.02				15	7	15	5	0	0
2019080421		34	Secondary infertility	2	21.6	7.54	27	0.18	10.5	3.51	1.14				10	12	9	1	2	1
2019120188		42	Primary infertility		24.61	5.11	839.07	3.13	12.82	5.75	2.01				19	11	12	4	5	2
2019040995		24	Primary infertility	5	22.9	7.39	69	0.76	10.36	8.69	1.45				11	4	5	1	1	1
2019090126		36	Primary infertility		18.3	13.2	152	2	6.79	5.63	1.41				10	7	7	4	5	3
2019020432		30	Secondary infertility	4	20.9	10.21	304	3.6	18.64	7.94	1.18	17622	1.87	5.27	28	25	20	9	10	3
2019071072		35	Secondary infertility	1	29.1	12.7	142	2.57	8.21	10.13	1.48	17622	3.49	3.58	16	15	12	10	10	9
2019060152		41	Secondary infertility	4	22.4	15.48	179	1.74	22.78	7.68	0.75	9201	1.64	1.57	4	2	2	1	2	0
2019070866		34	Primary infertility	3		6.23	168.9		12.36	3.68	1.07				3	1	1	1	1	0
2019031118		34	Primary infertility	1	23.3	6.01	271		13.63	2.48	1.55	4711	1.68	3.51	5	3	4	0	0	0
2019041157		39	Primary infertility	5	18.5	11.51	206	2.08	13.47	4.03	1.02				7	6	7	2	0	0
2019121132		23	Secondary infertility		25.4	4.87	122.9	0.6	11.9	7.5	1.15				5	5	5	2	3	2
2019091185		36	Secondary infertility		22	9.82	82	3.48	9.93	3.96	1.91				6	3	4	2	0	0
2019120439		37	Secondary infertility		21.5	8.27	364	2.18	7.06	4.62	1.23	11310	6.78	3.37	3	3	3	2	0	0
2019060511		21	Secondary infertility		25.9	6.4	34.67	0.05	17.18	12.73	37.61				3	2	2	0	0	0
2019050746		29	Primary infertility	1	26	7.05	73	3.5	8.81	3.88	2.24				5	5	5	0	0	0
2019050721		29	Secondary infertility	4	22.4	5.3	180	2.37	10.73	2.52	2.23	13739	5.81	3.16	5	4	5	1	2	1
2019060222		25	Primary infertility	1	19.6	1.71	178		24.67	0.26	0.63				17	10	8	3	3	3
2019050876		34	Secondary infertility		25.1	7.07	7.03	1.86	10.86	7.03	1.38				15	10	10	3	3	3
2019070543		38	Primary infertility	5	21.9	9.14	252		606	2.46	0.34				9	8	9	1	2	0
2019050343		36	Secondary infertility	6	21.6	5.93	111	1.64	13.72	2.97	1.4	9964	2.23	1.51	5	5	4	2	0	0
2019090669		45	Primary infertility	1	26.2	9.13	61	1.71	7.34	3.2	0.54				6	3	3	1	3	1
2019070827		48	Primary infertility	2	23.5	6.3	471	6.85	12.74	7.25	2.47	13719	20.06	12.54	15	10	13	7	0	0
2019101231		24	Primary infertility	2	26							17622	2.16	5.87	4	0	3	0	0	0
2019050865		30	Secondary infertility	1	23.5	5.2	84	0.38	12.09	2.74	1.33				4	2	4	1	0	0
2019071346		34	Secondary infertility	3		6.23	168.9		12.36	3.68	1.07				10	7	6	5	0	0
2019081254		35	Primary infertility		19.1	10.24	175	1.93	19.53	7.49	1.09				1	1	1	1	1	0
2019070573		32	Secondary infertility	2	19.5	11.06	80	1.04	12.91	8.12	1.39	17622	9.9	5.93	16	14	16	6	0	0
2019090271		24	Secondary infertility	4	26	6.72	177	0.9	9.9	4.51	1.67				2	2	2	2	0	0
2019100753		35	Secondary infertility	3	20.96	6.23	166.2		15.49	3.89	0.4				4	3	3	3	3	0
2019120025		26	Primary infertility	1	16.6		3122	2.77		7.36					20	15	18	7	0	0
2019030918		41	Secondary infertility	6	24.61	5.11	839.07	3.13	12.82	5.75	2.01				12	9	12	3	0	0
2019111129		40	Secondary infertility	4	21.3	7.14	198.2	1.96	255.7	4.58	1.3	13009	3.7	15.04	9	6	8	5	7	1
2019020704		43	Secondary infertility	1	26.2	7.81	178	0.94	12.28	3.02	1.02	8787	3.48	5.24	31	13	20	9	0	0
2019050435		33	Primary infertility	2	23.1	7.03	48	0.19	19.28	3.2		7607	2.29	3.52	2	2	2	1	2	1
2019120346		33	Primary infertility	2	21.9	9.99	231	2.98	13.6	5.54	1.65				25	19	20	14	0	0
2019070615		27	Secondary infertility	8	22.9	6.66	189.19	1.95	242.46	3.4	1.07				23	13	18	7	0	0
2019040613		42	Primary infertility	1	19.5	11.76	197	5.36	18.14	3.51	2.58	5780	1.43	1.81	15	12	12	6	0	0
2019061183		40	Primary infertility	5											17	7	9	0	0	0
2019040549		31	Secondary infertility	6	20	11.95	166	1.22	7.98	6.55	1.2	10974	1.41	2.4	5	3	3	1	1	0
2019101015		32	Secondary infertility	5	26.7	9.05	227	2.12	13.67	2.21	1.55				6	3	3	2	2	2
2019040314		36	Secondary infertility	0	20.2	9.14	40	0.63	12.6	5.87	0.33	9147	3.8	2.3	8	3	7	2	0	0
2019050534		40	Primary infertility	2	26.3	7.34	62.76		10.91	3.94	0.87				9	1	9	0	0	0
2019060502		29	Secondary infertility		23.4	6	44.23	0.64	14.74	2.24	63.19				18	9	11	6	8	6
2019101313		35	Primary infertility	1	20.6	10.5	282	0.65	11.39	2.92	1.14	4736	1.07	1.85	8	2	3	0	0	0
2019040024		28	Secondary infertility	3	22							12277	3.27	4.16	3	3	1	0	0	0
2019030732		30	Primary infertility	3	18.8	8.32	335	2.69	15.47	5.89	0.83	17622	5.82	4.52	10	8	9	2	0	0
2019100226		38	Secondary infertility	2	18.7	11.51	125	1.09	13.88	5.34	0.96				1	1	1	0	0	0
2019020249		35	Secondary infertility	10	29.3	7.52	21.76	0.12	343.1	5.49	0.16	11717	3.09	2.03	1	0	0	0	0	0
2019041087		34	Secondary infertility	2	20.8	11.06	150	3.24	11.74	3.3	1.58				4	3	4	1	0	0
2019070747		30	Secondary infertility		21.4	12.08	200	2.58	12.6	5.53	1.3				28	18	24	12	0	0
2019120833		26	Primary infertility	4	19.8	3.56	1265	7.52	13.48	7.54	1.97				7	5	6	2	0	0
2019040404		28	Secondary infertility	2	22.6	7.85	256	3.28	11.19	5.39	2.32	6592	1.17	3.19	2	2	2	0	0	0
2019081001		28	Secondary infertility	1	23.4	7.25	128	1.64	9.44	5.35	1.24				16	13	15	4	0	0
2019080573		34	Secondary infertility	2	25			4.51		7.5					10	2	8	2	0	0
2019030414		28	Primary infertility	3	24.8	7.78	296	3.98	7.78	4.84	0.7	3683	2.87	2.85	3	4	3	2	2	0
2019111178		42	Secondary infertility	0	19.1	7.55	50.06	0.33	11.82	10.54	32.16				7	6	6	4	5	1
2019081207		29	Primary infertility		21.1	9.29	48	7.21	15.89	5.83	2.84				7	5	4	3	3	1
2019110427		27	Primary infertility	1	22	6.77	23.1		23.9	3.22	0.28				18	5	11	10	0	0
2019100144		38	Primary infertility	12	20.83	7.68	224.6		12	5.27	1.29				4	3	3	2	0	0
2019120776		32	Secondary infertility	2	21.9	7.87	150	0.46	19.98	6.34	1.23				4	4	2	1	1	0
2019041209		26	Primary infertility	2	24.4	13.25	67	1.23	7.64	3.23	1.2	1432	14.12	1.23	1	1	1	1	1	0
2018120885		29	Secondary infertility		19.7	8.55	261	2.82	14.33	6.85	1.69	6583	0.97	1.55	2	1	2	0	0	0
2019100473		42	Primary infertility		24.6										21	21	18	10	10	0
2019100485		33	Secondary infertility	3	23.5	7.1	145	4.31	22.06	1.55	2.27				6	5	5	3	4	0
2019010631		27	Primary infertility	2	22.6	7.85	256	3.28	11.19	5.39	2.32				10	11	10	6	7	0
2019080224		27	Secondary infertility	3	20.5	10.46	152	1.83	9.34	5.6	4.08				1	1	1	1	0	0
2019061039		29	Primary infertility	3	30.5	5.64	71	0.73	17.6	3.97	1.1	9291	0.93	5.17	1	1	1	0	0	0
2019101223		27	Primary infertility	5	29.4	9.58	77	2.17	25.94	4.58	0.96				3	3	3	2	0	0
2019060455		30	Secondary infertility		22	1.27	596	0.69	19.83	5.51	1.53	1226	5.85	2.45	18	6	13	4	0	0
2018120786		29	Primary infertility	3	26	8.12	303	2.11	14.96	17.02	4	13503	1.21	2.35	11	8	7	4	4	1
2019041185		29	Secondary infertility	4	25.1	9.56	80	1.37	6.33	3.97	2.05				8	7	7	1	0	0
2019060041		39	Secondary infertility	1	25.2	17.5	94	0.2	9.26	6.14	1.81				5	3	4	2	3	1
2019061269		39	Primary infertility	5	24.8		2212	1.97		1.21					12	7	7	4	4	0
2019080806		34	Secondary infertility	2	20.8										15	1	1	0	0	0
2018120427		28	Primary infertility	4	26.3							3197	0.84	2.84	11	7	8	4	4	1
2019050999		27	Primary infertility		20.4										8	6	8	6	0	0
2018121336		35	Primary infertility	9	22.8	10.75	68	0.32		2.66	0.58	4072	4.06	3.46	4	4	4	2	0	0
2019100740		28	Primary infertility	1	22.8	8.06	66	0.79	8.34	4.83	1.62				8	2	2	1	1	1
2019120455		38	Primary infertility	11	20.2		376.5		9.55		0.77	7373	1.86	2.79	24	16	20	4	0	0
2019010731		26	Secondary infertility	4	21.5							17622	2.74	7.5	2	2	2	1	0	0
2019030099		28	Secondary infertility	4	26.2	6.84	91		17.16	9.74	0.45	14162	2.48	0.95	2	0	2	0	0	0
2019091111		25	Primary infertility	3	24.6	6.57	182	1.7	7.05	4.75	2.03				15	10	13	4	0	0
2019111125		45	Secondary infertility	0	22.8	12.05	3597	1.85	7.47	2.33	1.26	6956	1.72	1.97	11	15	10	4	4	0
2019040828		27	Primary infertility	6	22	11.4	225	0.99	8.1	4.99	0.94	17622	1.48	4.03	13	9	13	8	0	0
2019030368		23	Secondary infertility	5	25.7	5.77	73	1.1	515.4	3	1.31	4347	5.49	3.01	7	4	5	4	0	0
2019080561		29	Secondary infertility	2	21	7.63	204	7	24.26	2.25	1.75				16	6	7	5	0	0
2019101296		27	Secondary infertility	3	20.9	8.02	47	1.91	26.34	5.24	1.23				12	9	12	7	0	0
2019100381		28	Primary infertility	5	22.4	6.61	103	2.49	8.51	3.56	0.97				4	4	4	3	3	1
2019040399		34	Primary infertility	1	23.5	4.09	0.16	0.8	10.8	4.19	0.09				2	2	2	2	2	1
2019120289		28	Primary infertility	1	20.7	4.23	155	0.73	8.81	4.71	0.82	11442	3.8	3.66	1	1	0	0	0	0
2019110284		37	Primary infertility	2	25	8.41	137		5.64	3.15	1.39				5	1	2	1	0	0
2019050878		41	Secondary infertility	1	21.5	12.62	77	0.84	18.45	6.31	0.84	12371	10.41	2.77	12	11	10	2	4	0
2019020580		38	Secondary infertility	1	20.1	6.13	33.97	0.41	8.63	1.47	50.44	17622	1.24	4.14	11	11	10	4	4	4
2019040240		25	Secondary infertility	0	23.5	6.59	137	2.79	12.86	7.3	0.79	14259	2.76	2.9	7	3	7	4	0	0
2019050484		32	Secondary infertility	3	18.1	5.59	187	0.96	15.72	3.36	0.82				10	9	5	2	2	1
2019080404		26	Primary infertility	2	24.4	13.25	67	1.23	7.64	3.23	1.2	784	3.51	1.88	6	4	5	2	0	0
2019010788		31	Primary infertility	1	20.2	11.25	273	2.52	7.93	4.59	1.03	17622	3.38	5.03	1	0	1	1	0	0
2019040967		27	Secondary infertility	2	18	7.29	120	1.34	18.8	4.9	0.92	17622	1.16	2.19	11	6	10	8	0	0
2019071412		36	Primary infertility	2	22.6	13.4	276		6.78	10.31	1.79	4652	1.38	25.48	17	10	12	4	0	0
2019101130		38	Primary infertility	3	17	22.89	145	2.11	9.57	7.9	0.7				8	8	7	1	3	1
2019050251		47	Secondary infertility	2	23.5	6.3	471	6.85	12.74	7.25	2.47	1607	8.44	5.87	5	3	3	3	0	0
2019071271		38	Primary infertility	2	20.5	8.08	203	1.68	14.11	4.13	1.9	4647	20.71	14.87	5	4	5	4	4	1
2019110352		36	Secondary infertility	1	24.6	12.02	132	4.2	10.44	7.33	2.24	3907	4.48	4.69	6	5	4	1	0	0
2019060301		43	Secondary infertility	2	26.1	11.9	31.44	0.15	8.69	5.89	16.53	4299	6.61	1.37	3	3	3	0	0	0
2019120846		34	Primary infertility	11	30.1							13642	6.32	7.74	2	2	2	0	0	0
2019050580		29	Primary infertility		22.6	9.8	49	2.77	8.56	11.81	0.66	17622	8.47	5.72	9	2	7	1	0	0
2019031280		34	Primary infertility	8	32.4	5.58	46.46	0.61	14.39	5.52	63.09	10993	3.06	2.37	11	10	9	3	3	0
2019050727		37	Primary infertility	16	25.5	2.07	115	6.08	509	2.89	26.7	17622	3.9	2.06	19	12	14	8	9	8
2019110989		32	Primary infertility	2	19.8	8.94	48	0.29	8.03	3.55	0.29	4396	1.61	4.51	28	16	22	17	19	18
2019031005		30	Secondary infertility	2	18.4	47.02	110	1.37	10.71	10.54	1.14				2	4	2	0	0	0
2019091106		30	Primary infertility	4	21.4	4.81	73.34	19.5	13.47	5.61	1.12				3	3	3	2	0	0
2019040889		29	Secondary infertility	5	25.4	5.55	109	1.92	18.4	4.95	1.89				1	1	1	1	1	1
2019100151		37	Primary infertility	1	22.4	9.87	67		5.88	2.02	0.25				10	6	6	3	0	0
2019110711		36	Secondary infertility	0	20.3							8195	2.19	4.23	24	17	21	2	0	0
2019071438		34	Secondary infertility		22.9	9.18	58	1.68	21.13	3.62	1.38	8371	2.16	3.4	14	13	11	3	5	3
2019031176		35	Secondary infertility	2	31.8	3.85	71.22		17.21	2.49	0.47	7516	0.78	0.68	11	6	8	5	0	0
2019040963		36	Primary infertility	8	31.1	6.64	42	1.01	31.5	5.03	2.2	9043	9.09	5.16	14	8	10	6	0	0
2019070004		39	Secondary infertility	4	22.5	3.06	786	33.35	14.04	2.65	2.4				16	11	14	7	0	0
2019070317		42	Secondary infertility	1	17	12.93	454	8.62	31.88	3.82	1.46				16	8	10	5	0	0
2019030838		31	Primary infertility	6	23.7	8.92	35.4	0.26	9.69	26.27	57.86	17622	4.07	4.36	14	8	9	5	0	0
2019030627		27	Secondary infertility	6	18.4										9	7	8	5	0	0
2019071133		31	Primary infertility	1	18.5										13	12	13	4	0	0
2019030815		36	Primary infertility	3	19.2	14.87	189	4.52	12.32	13.26	1.55	5621	3.54	3.45	6	4	2	0	0	0
2019061229		38	Secondary infertility	2	18.7	11.51	125	1.09	13.88	5.34	0.96	7686	0.87	4.3	8	7	7	5	0	0
2019090647		44	Primary infertility	2	26	1.57	215		11.49	1.28	0.09				12	9	10	8	9	2
2019031478		30	Primary infertility	4	22	7.98	55		6.83	14.93	2.73	4447	0.78	0.72	18	8	9	4	4	0
2019030674		36	Secondary infertility	1	19	10.53	117.19	0.78	18.31	4.96	0.78				6	6	5	3	5	3
2019081429		27	Secondary infertility	6	19.1	9.63	220	3.1	18.57	2.98	1.84				5	2	1	0	1	0
2019100344		26	Secondary infertility	3	19.4										16	7	14	8	8	0
2019090841		31	Secondary infertility	3	18.2	6.51	29	1.37	18.13	3.96	0.59				19	16	18	0	0	0
2019081102		34	Primary infertility	3	18.5	2.18	751.71	98.72	215.8	2.05	0.69				14	8	10	1	0	0
2019010195		30	Secondary infertility	1	18.4	47.02	110	1.37	10.71	10.54	1.14				11	7	7	2	4	0
2019110811		33	Secondary infertility	5	23.8	11.2	135	2.39	16.82	6.39	1.38	3865	8.21	3.75	6	4	4	2	0	0
2019050004		25	Primary infertility	1	19.8	6.66	81	2.28	16.43	5.83	1.49	10513	2.02	1.95	13	5	5	1	2	0
2019061250		44	Primary infertility	2	20.3	8.93	34	0.84	9.68	3.9	1.21				7	3	5	1	0	0
2019050650		26	Secondary infertility	2	19	15.71	23.72	0.38	6.19	4.9	30.98	7043	6.64	8.22	13	10	10	5	0	0
2019040843		27	Secondary infertility		22.5	6.66	38			0.22		17622	1.88	5.63		5	6	4	4	0
2019101086		26	Primary infertility	1	19.6	1.71	178		24.67	0.26	0.63				6	4	5	3	0	0
2019030980		22	Primary infertility	1	20.3	9.74	67	3.71	15.99	7.48	1.04	2461	16	4.33	22	25	20	9	9	0
2019091061		21	Secondary infertility	3	27.1	11.11	172	1.82	12.4	16.85	4.27				15	11	13	7	0	0
2019060163		30	Secondary infertility	2	22.6	7.89	139	3.13	16.75	6.74	1.44				25	23	21	13	13	0
2019100217		30	Primary infertility	6	26.3	5.38	60	0.16	15.83	3.89	0.91				3	3	3	1	1	0
2019090122		37	Primary infertility	2	18.1	7.36	227	4.97	11.31	4.47	2.05	15868	1.18	4	1	1	1	1	1	0
2019050982		36	Primary infertility	2	22.5	7.5	235		8.24	5.52	0.51	9708	8.03	3.13	13	12	13	11	11	5
2019120279		31	Secondary infertility	2	18.1	11.57	166	2.13	12.27	6.61	0.24				14	7	9	5	0	0
2019081122		40	Secondary infertility	3	22.1	9.24	133	1.96	25.9	2.81	1.85				5	4	4	2	0	0
2019050933		42	Primary infertility	2	21.3	10.79	220		7	4.41	0.97	2182	0.4	1.04	2	2	2	1	1	0
2019050006		30	Primary infertility	1	23.4	12.95	201	3.54	46.29	8.88	1.79	1838	53.85	5.7	3	3	3	1	0	0
2019080783		27	Primary infertility	7	16.9	6.38	124.3		24	4.02	0.59				10	3	8	0	0	0
2019100051		31	Primary infertility	3	42.9	5.86	299	0.33	7.16	2.36	0.01				13	8	11	2	0	0
2019101140		32	Secondary infertility	1	30.8	5.95	210.49	0.75	215.96	4.72	1.06	7373	1.29	7.27	4	3	3	1	0	0
2018120177		30	Primary infertility	7	22.2	6.93	213	1.87	10.84	3.35	2.28	17622	0.81	4.36	15	11	13	5	0	0
2019040431		30	Primary infertility	2	17	17.22	110	3.79	7.64	9.14	1.35	5368	0.75	4.65	4	2	3	1	0	0
2019020059		45	Primary infertility	2	25.4	10.91	238	2.34	8.61	4.8	1.97	3330	5.54	2.67	7	4	6	5	0	0
2019041329		28	Secondary infertility	4	19.5	7.6	64.4	0.69	15.5	5.3	41.98	17622	2.6	3.66	11	9	11	4	0	0
2019110080		36	Primary infertility	3	16.4	5.46	328	2.14	15.95	5.45	0.7				14	11	11	5	6	0
2019091176		34	Primary infertility	0	21.5		1934	1.8		3.74					3	1	3	1	0	0
2019051138		42	Primary infertility	4	26	3.56	309	1.85	3.56	8.52	0.79	2717	18.98	4.04	2	1	1	1	0	0
2019050503		31	Primary infertility	2	23.9	705	135	2.79	10.86	2.66	2.02				4	3	3	2	0	0
2019010625		42	Primary infertility	1	18.8	8.09	4.56	1.98	8.77	4.56	1.13	15349	2.77	1.88	1	1	1	0	1	0
2019040684		24	Primary infertility	2	20.7	7.23	101	1.98	20.67	3.5	1.19	3451	1.5	1.48	3	3	3	1	0	0
2019100010		30	Secondary infertility	4	31.2	6.46	60.1		7.69	7.26	0.69				6	7	4	0	0	0
2019051162		35	Primary infertility	3	22.2	7.19	240	1.39	20.76	4.46	1.41	17622	2.48	6.33	19	12	12	4	0	0
2019090640		43	Primary infertility	2	26.1	11.9	31.44	0.15	8.69	5.89	16.53				3	3	3	2	0	0
2019120450		34	Primary infertility	3	31	5.12	49	0.43	10.72	2.31	0.73				3	2	3	0	0	0
2019110214		33	Primary infertility		24.7	10.31	76.65	0.23	8.96	4.51	33.36	17622	1.41	5.32	12	6	6	2	3	0
2019051326		36	Secondary infertility	1	24.6	12.02	132	4.2	10.44	7.33	2.24	4394	1.29	5.46	11	2	2	2	2	2
2019071280		39	Primary infertility	13	19.1	7.95	99	1.8	5.16	2.32	1.82				5	3	3	0	1	0
2019080722		35	Primary infertility	9	18.4	23.84	22	4.62	37.12	13.93	0.15	2238	7.82	3.63	3	3	3	2	0	0
2019080929		34	Primary infertility	11	20	8.35	470	2.1	11.23	10.77	1.56				3	1	2	1	1	0
2019090386		31	Primary infertility	5	18.8	4.96	390	1.06	11.58	9.87	0.75				7	1	1	1	0	0
2019101076		43	Secondary infertility	12	21.1	7.26	279	1.16	10.59	3.11	0.68				4	4	4	0	2	0
2019101288		31	Secondary infertility	6	22	9.55	299	1.2	24.9	15.53	1.77				12	11	11	1	2	0
2019040629		48	Primary infertility	4	19.2	10.79	59		12.3	7.08	0.16	3174	5.85	2.59	6	3	4	1	0	0
2019051369		33	Secondary infertility	8	20.2	6.8	107	0.46	12.86	5.36	0.5	6601	1.25	2.36	1	1	1	1	0	0
2019110046		29	Primary infertility	0	23.9	5.05	182.1	0.85	24.49	4.89		17622	0.4	5	15	19	14	4	4	0
2019071082		30	Secondary infertility	1	23.5	5.2	84	0.38	12.09	2.74	1.33	17622	5.03	7.28	8	5	6	1	0	0
2019090291		42	Primary infertility	1	17	12.93	454	8.62	31.88	3.82	1.46				11	7	6	4	0	0
2019080241		38	Primary infertility	2	20.3	48.02	85	5.14	10.92	12.09	1.58				5	3	5	2	0	0
2019040452		34	Primary infertility	5	27.6	7.06	64	0.9	7.14	5.11	3.13	17622	1.37	10.44	4	3	4	2	0	0
2019050722		30	Primary infertility	5	20.8	7.39	113.77	0.73	11.68	3.76	0.58				4	5	4	0	0	0
2019031570		30	Primary infertility		19.1	4.99	154	2.6	15.07	10.68	1.88	17622	1.67	4.76	8	5	7	5	0	0
2019050449		30	Secondary infertility	8	25	3.17	105	2.05	15.62	1.98	3.55				11	3	6	0	0	0
2019030938		37	Secondary infertility	2	25	8.41	137		5.64	3.15	1.39	1075	4.05	2.49	5	3	4	2	0	0
2019031019		35	Secondary infertility	5	27.5	5.62	451			2.34		10576	1.47	3.71	12	12	10	2	2	0
2019091120		42	Primary infertility	2	22.2	9.26	442		11.04	4.71	1.27				22	17	19	14	15	2
2019070326		29	Primary infertility	2	19.1	4.25	36.86	1.23	28.07	12.75	0.51				11	8	11	8	8	0
2019101058		31	Secondary infertility	2	21.3	5.35	143.7	0.25	349.7	4.17	1.3	16063	1.39	2.38	18	15	14	2	4	1
2019060708		40	Primary infertility	1	27.5	9.58	75	2.86	6.26	2.93	0.65				5	0	4	1	0	0
2019080836		29	Primary infertility	5	20.3	8.02	27	1.86	17.29	5.14	1.74				16	9	11	6	0	0
2019030404		41	Primary infertility	15	21.5	14.58	276	0.07	22.06	9.01	0.01	2878	5.44	2.63	17	5	10	3	3	3
2019071080		42	Secondary infertility	4	26	3.56	309	1.85	3.56	8.52	0.79	913	6.85	16.67	9	6	7	6	0	0
2019100056		21	Secondary infertility			12.78	3.51	0.7	13.58	3.51	1.08	1071	2.84	2.15	16	16	16	12	0	0
2019031133		41	Secondary infertility	5	20.7	12.18	134	2.2	22.23	10.47	1.02				6	6	6	3	0	0
2019110987		34	Secondary infertility	2	20.4			10.36							9	10	8	0	0	0
2019071391		27	Primary infertility	4	18.4	8.24	433	4.04	20.15	2.91	1.43				3	0	0	0	0	0
2019050555		39	Primary infertility	3	26.3	8.2	42	0.49	6.7	1.7	52.44				6	4	5	2	2	0
2019020698		35	Secondary infertility	1	21.9	8.27	94	0.64	5.13	7.88	1.54	17622	3.51	2.81	1	1	1	0	0	0
2019100500		32	Secondary infertility	1	17.6	9.99	106	2.33	12.94	5.64	1.98				14	16	13	8	10	0
2019090134		41	Secondary infertility	2	29.8	6.53	190	6.41	6.21	3.1	1.22	3432	0.73	7.11	7	7	7	5	5	5
2019090119		22	Primary infertility	2	30.1	8.11	68		20.03	3.51	0.24				7	5	7	1	0	0
2019090227		26	Secondary infertility	3	24.5	6.38	83	2.19	6.63	4.79	2.3				19	9	12	3	0	0
2019110613		32	Primary infertility	3	19.3	11.98	300	4.71	18.03	6.14	2.22	5392	5.21	3.38	9	1	2	2	0	0
2019110894		39	Primary infertility	12	23.2	13.32	227	2.6	10.34	4.84	1.39				5	3	3	1	0	0
2019041097		29	Secondary infertility	4	18.9	7.98	132		22.71	6	1.25	2162	6.33	1.35	3	2	2	2	2	0
2019100337		31	Primary infertility	1	20	8.62	104		13.25	2.5	0.98				17	13	14	6	0	0
2019100476		42	Primary infertility	1	25.8	13.01	96	0.7	7.5	3.37	1.22				14	13	12	7	7	1
2019090015		28	Primary infertility		28.3	7.97	257	3.21	14.72	2.98	2.08				4	3	4	3	0	0
2019081017		30	Primary infertility	6	28	8.08	113	4.33	48.77	2.57	3.81				11	2	3	1	0	0
2019031345		33	Secondary infertility	5	24	8.13	150	0.78	11.01	4.78	0.44	11871	1.27	2.36	27	4	22	14	14	0
2019081149		40	Primary infertility	3	24.5	6.53	130.7	0.37	353.6	7.91	0.13				23	18	20	8	9	3
2019060486		30	Primary infertility	1	23.4	12.95	201	3.54	46.29	8.88	1.79	3228	3.27	6.99	17	12	12	9	0	0
2019010014		29	Secondary infertility	4		4.59	293	1.98	11.2	4.06	2.62	7149	1.33	1.92	22	10	13	6	0	0
2019040933		33	Primary infertility	6	17.1	35.1	40	2.5	13.44	16.7	1.68	2690	18.65		3	3	3	2	2	2
2019091075		28	Primary infertility	2	23.1	3.79	977	1.19	9.79	6.39	1.09	1391	1.03	2.05	14	11	12	9	9	9
2019090706		30	Secondary infertility		22	1.27	596	0.69	19.83	5.51	1.53				8	6	6	3	0	0
2019070321		33	Primary infertility	3	17.3		91	0.05		0.87		3511	3.86	1.65	36	25	19	8	0	0
2019110631		34	Secondary infertility	3	19	7.78	114	2.03	17.44	2.44	2.15				9	6	8	2	0	0
2019070942		29	Secondary infertility	1	19	8.79	208	7.01	12.1	2.91	1.29				12	15	12	5	6	2
2019050535		28	Primary infertility	1	23.9	6.84	16.89	0.8	22.13	2.1	0.75	4215	2.24	1.05	10	4	9	1	0	0
2019041189		26	Primary infertility	4	23.3	10.09	204	3.47	14.05	4.53	3.04	2898	0.59	3.05	35	21	27	17	0	0
2019120639		30	Secondary infertility	2	19.5		186								8	6	7	3	0	0
2019080008		44	Secondary infertility	17	25.2	22.63	115			7.21					5	3	5	2	0	0
2019101359		34	Secondary infertility	1	20.3										5	5	5	2	2	0
2019050565		38	Secondary infertility	1	21	5.17	168	0.94	11.99	2.36	1.43	2372	3.88	0.59	5	3	4	1	2	1
2019061095		38	Secondary infertility	7	18.7	7.33	39.28		12.4	5.84	0.51	9027	4.22	4.63	9	6	8	1	0	0
2019050266		28	Primary infertility	4	19.6	7.64	95	3.09	20.64	10.21	0.83				13	13	12	4	5	0
2019031030		29	Secondary infertility	2	20.7	4.25	36.86	1.23	28.07	12.75	0.51				12	13	10	0	4	0
2019091141		42	Secondary infertility	3	21.4										3	3	3	2	0	0
2019090869		33	Secondary infertility	5	24.2	13.58	99.59		12.09	19.25	1.35				4	2	4	2	0	0
2019110589		34	Primary infertility	0	23.4	10.32	113	2.82	13.66	2.52	1.3				8	9	7	6	6	1
2019051386		34	Primary infertility	2	25			4.51		7.5					16	20	14	4	5	0
2019041414		27	Primary infertility	4	17.7	6.3	154	4.28	16.19	15.81	1.16				9	7	6	4	6	1
2019120948		28	Primary infertility	4	22.27	4.82	253	2.85	15.39	2.28	1.15				10	8	8	2	2	2
2019060469		32	Secondary infertility	3	21.2	10.15	186	3.26	5.94	7.04	1.34	7136	10.47	2.13	4	5	4	2	2	2
2019031559		26	Primary infertility	6	24.8	6.49	123	1.37	7.69	2.21	2.35	5795	1.45	2.95	8	9	8	2	5	2
2019071131		42	Primary infertility	6	21.1	15.57	67	1.43	13.09	5.32	1.72	5022	1.61	1.87	5	8	5	1	2	1
2018120854		32	Primary infertility	5	22	9.15	143	1.74	17.81	8.66	2.39	17622	0.91	3.88	2	2	2	0	1	1
2019041331		24	Primary infertility	4	22.3	6.35	176	1.6	21.61	4.99	0.43	17622	4.95	3.65	25	28	25	11	13	11
2019050268		33	Secondary infertility	3	28.9	6.7	25.65	0.11	12.69	4.61	0.17	2117	2.66	0.96	10	11	9	8	8	1
2019071109		43	Primary infertility	12	21.1	7.26	279	1.16	10.59	3.11	0.68	7226	1.76	2.25	9	8	8	4	0	0
2019040720		36	Primary infertility	1	25.7	5.4	120	1.42	8.12	3.04	0.93	17622	1.15	6.28	14	10	11	5	0	0
2019120051		24	Secondary infertility	5	25.7	5.77	73	1.1	515.4	3	1.31				14	9	12	6	0	0
2019071112		31	Secondary infertility	2	27.9	5.74	80	0.58	17.08	3.7	0.97				3	2	2	1	0	0
2019030206		21	Secondary infertility	3	21.9							4871	2.44	4.78	11	10	10	2	0	0
2019050979		32	Secondary infertility	10	30.5	5.91	105.2		54.72	2.43	1.69				18	14	13	4	0	0
2019060175		33	Primary infertility	3	22.3	11.99	183	2.88	6.1	3.97	0.74	8106	1.43	4.01	10	6	6	4	0	0
2019020144		29	Primary infertility	2	23.6	8.79	74	0.57	16.75	3	0.56	4378	1.57	2.99	16	12	15	6	0	0
2019100289		28	Secondary infertility	1	21.3	7.47	109	2.95	15.94	3.03	2.13				8	4	4	1	0	0
2019041155		35	Secondary infertility	2	20.2	8.57	305	1.83	8.1	3.95	0.45				4	3	3	3	0	0
2019100976		27	Secondary infertility	5	21.2	8.38	119	1.01	11.67	5.86	1.19	10778	1.39	2.48	11	9	9	2	0	0
2019060235		37	Primary infertility	5	25	6.93	67	1.55	12.01	4	0.86	4708	0.49	3.09	7	5	5	2	0	0
2018121371		23	Primary infertility	3	21.7	6.09	23.4	0.56	269	14.4	45.6	9838	12.55	2.51	10	9	8	4	0	0
2019101300		37	Secondary infertility		21.8	7.91	419	3.73	25.97	2.72	1.45				1	1	1	0	0	0
2019090383		24	Primary infertility	4	24.7	6.7	106	1.42	16.91	2.22	2.18				15	11	15	11	11	2
2019050104		27	Primary infertility	3	26.9	3.42	31	0.19	25.27	2.54	1.2				9	5	8	3	0	0
2019080002		31	Secondary infertility	2	24.6	11.34	131	0.65	6.01	3.11	1.06	7123	1.85	2.4	38	25	27	18	0	0
2019101243		30	Primary infertility	1	21.9	7.72	127.2	0.69	12.67	5.62	0.5	17622	1.08	6.1	15	10	10	6	0	0
2019080750		37	Secondary infertility	1	16.6	11.17	91		10.39	10.54	0.44	14633	28	7.16	19	10	14	10	0	0
2019100077		42	Secondary infertility	10	25.4	5.25	52	3.49	23.56	4.58	1.02				8	5	5	3	0	0
2019040298		29	Primary infertility	3	24.9	6.73	158	1.18	4.14	3.84		17622	0.23	4.76	9	7	9	5	0	0
2019070733		44	Secondary infertility	2	26.1	8.29	418	0.77	14.23	2.75	1.38	11163	7.16	3.37	9	6	6	3	0	0
2019081134		30	Secondary infertility	0	21.7	8.04	302	1.86	9.19	3.84	0.97				5	4	5	3	0	0
2019071359		31	Secondary infertility	1	21	10.59	290	2.26	13.35	7.35	2.37				5	5	5	2	0	0
2019030887		31	Primary infertility	3	21.8	7.12	118	1.61	13.16	3.79	0.84				20	19	14	1	2	0
2019040480		27	Primary infertility	4	27.1	7.17	118	2.88	9.79	2.85	0.72	912	4.12	1.94	14	9	10	6	7	2
2019110346		36	Primary infertility	2	20.2	5.82	164	3.95	17.3	5.11	1.74				11	5	7	4	0	0
2018120803		37	Secondary infertility		21.3	10.16	133	0.76	14.71	3.4	0.79	10461	1.17	6.53	11	9	10	6	6	0
2019100462		34	Secondary infertility	3	23.4	4.79	172	2.32	11.12	2.76	1.33				13	11	13	5	0	0
2019060496		38	Primary infertility	3	28.6	6.95	166.7	0.49	7.42	21.16	2.93				15	13	14	9	0	0
2019090043		29	Primary infertility	2	19.7	27.43	18.35	2.54	18.85	8.05	0.09				9	6	9	4	0	0
2019030924		29	Secondary infertility	0	23.6	3.84	956	3.1	24.13	5.39	1.08				29	9	14	1	0	0
2019061218		30	Primary infertility	1	24.8	6.94	252	2.39	10.8	8.51	2.26	17622	10.7	8.72	3	3	3	2	0	0
2019111017		41	Secondary infertility		29.1	6.48	33	0.2	10.5	1.67	0.14	2921	1.17	2.5	15	11	11	10	0	0
2019110297		27	Secondary infertility	2	29.3	3.99	55	1.29	9.6	3.82					14	11	11	5	6	5
2019070763		25	Primary infertility	2	20.7	7.07	144	1.12	216.4	8.06	1.12				7	3	3	2	0	0
2019100657		41	Primary infertility	3	21.5	9.71	394	1.76	7.92	3.22	0.61				5	2	4	2	2	0
2019061062		40	Primary infertility	2	23.3	7.35	57	0.67	9.51	2.6	28.27				7	4	5	2	0	0
2019040709		43	Secondary infertility	1	26.2	7.81	178	0.94	12.28	3.02	1.02	8787	3.48	5.24	19	9	10	7	0	0
2018121103		40	Secondary infertility	1	23.4	8.03	263	4.17	10.6	3.24	1.47	3632	1.18	3.97	17	5	6	3	0	0
2019071413		30	Primary infertility	0	22.3	5.65	93	0.27	20.72	1.8	1.59				19	17	16	11	0	0
2019031571		32	Secondary infertility	3	23.1	6.55	235	3.35	10.79	1.92	2.15	17622	0.8	6.06	8	0	1	0	0	0
2019030199		36	Primary infertility	2	24.2	13.65	173.11	1	196.85	3.58	0.73	5493	8.81	2.56	8	6	8	3	0	0
2019060985		29	Secondary infertility	1	18.8	7.43	176	1.43	15.23	8.18	1.66	12365	3.17	3.62	9	9	9	6	0	0
2019110383		31	Primary infertility	1	22.6	6.61	144	0.17	23.47	10.39	1.39	17622	4.55	4.73	5	5	0	1	2	0
2019081296		32	Primary infertility	4	26.5	5.5	75	1.71	10.44	2.52	1.27				7	6	5	2	3	0
2019091237		28	Secondary infertility	3	21.5	8.29	31	1.13	12.83	3.21	0.4				9	5	8	2	0	0
2019030192		31	Secondary infertility	3	22.7	9.46	249	5.75	16.23	4.37	1.51	8550	1.46	3.03	18	11	14	10	0	0
2019101143		35	Secondary infertility		26.4						1.09				9	7	5	3	0	0
2019071011		30	Primary infertility	4	20.9	10.21	304	3.6	18.64	7.94	1.18				13	8	11	7	0	0
2019090438		40	Secondary infertility	4	21.3	7.14	198.2	1.96	255.7	4.58	1.3				13	14	13	10	0	0
2019070423		34	Primary infertility	1	23.1	21.84	84	0.57	9.57	5.72	0	10148	0.74	1.82	3	2	3	1	0	0
2019040045		37	Primary infertility	6	24.2	7.27	58	1.85	9.38	6.71	1.63	17622	0.7	6.29	9	7	8	3	0	0
2019030416		43	Secondary infertility	3	23.8	7.27	181	0.49	8.33	3.65	1.21	9491	4.55	3.8	11	10	10	4	0	0
2019110219		33	Primary infertility		20.1	11.14	138	4.2	10.34	1.62	1.2				1	1	1	1	0	0
2019020412		31	Secondary infertility	4	24.5	8.52	103.6	0.26	14.13	5.81	0.61	16567	12.49	2.37	2	1	1	1	0	0
2019071027		31	Primary infertility	3	21	7.51	220	2.72	7.11	4.89	2.41				1	1	1	1	0	0
2019120190		40	Secondary infertility	1	24.2	10.26	143	0.9	11.62	3.86	1.25				7	5	4	1	2	0
2018121178		31	Secondary infertility	2	21.4	6.89	200	0.09	10.54	2.9	1.17	6894	1.7	4.42	22	8	10	3	0	0
2019101250		45	Secondary infertility		22.6										17	10	17	7	0	0
2019040316		40	Primary infertility	0	20.4										15	13	10	6	0	0
2019120582		32	Primary infertility	2	22.2	6.38	171	1.78	9.87	3.49	1.32				7	3	7	4	0	0
2019070538		28	Primary infertility	7	25.3	5.67	276	2.72	8.74	11.87	1.48	6272	4.23	1.96	19	12	16	5	0	0
2019091342		31	Secondary infertility	7	25.8	6.32	75	0.7	8.48	2.96	1.54				5	1	2	0	0	0
2019051004		32	Secondary infertility	1	20.2	11.25	273	2.52	7.93	4.59	1.03	17622	10.49	4.23	3	3	3	2	0	0
2019050059		27	Secondary infertility	1	22.6	6.33	86	3	15.17	4.56	1.6	17622	1.77	5.71	2	2	2	1	0	0
2019100252		34	Secondary infertility	7	18.8	21.69	76	5.74	18.47	6.87	1.6				9	5	8	4	0	0
2019040723		38	Secondary infertility	11	20.83	7.68	224.6		12	5.27	1.29	12504	2.74	4.7	14	8	7	3	0	0
2019120710		35	Primary infertility	2	20.8	11.06	150	3.24	11.74	3.3	1.58	6446	7.82	3.41	8	10	7	2	0	0
2019100269		33	Primary infertility	3	21.8	8.74	126	1.96	12.97	3.8	1.4				10	5	6	1	0	0
2019120261		36	Secondary infertility	2	21.1	9.19	73	0.62	15.39	7.79	0.25				6	5	6	3	0	0
2019071355		42	Primary infertility		19.1	7.55	50.06	0.33	11.82	10.54	32.16				13	6	6	5	5	1
2019060249		28	Primary infertility	5	21.6	3.85	130		28.19	4.93	1.33	17622	0.86	5.11	4	4	4	1	0	0
2019050553		27	Primary infertility	6	18.4										4	0	3	0	0	0
2019030737		40	Secondary infertility	2	21.8	12.2	73		6.31	3.42	0.24				10	9	9	0	0	0
2019080341		29	Secondary infertility	6	21.8	8.3	285	3.38	15.32	3.83	1.23				8	6	6	1	0	0
2019110339		29	Secondary infertility	3	21.8	9.56	170	1.75	25.92	4.2	0.92	6337	1.35	3.39	3	3	3	1	0	0
2019120888		40	Primary infertility	4	19.1	7.73	165	3.82	8.41	2.79	2.08				4	2	3	1	0	0
2019050511		31	Primary infertility	10	20.5	14.62	350	0.97	18.69	4.72	1.16				1	1	1	1	1	1
2019070358		39	Secondary infertility	7	19.8	21.55	38		8.81	8.48	1.07				40	20	23	13	0	0
2019050451		23	Secondary infertility	2	27.3										19	22	18	10	0	0
2019091284		31	Primary infertility	3	19.3	11.98	300	4.71	18.03	6.14	2.22				24	18	18	7	0	0
2019090574		41	Primary infertility	2	26.3	7.34	62.76		10.91	3.94	0.87				16	7	9	7	0	0
2019030247		43	Primary infertility	0	18.7	8.8	508	2.46	14.1	3.72	2.1	2927	4.39	1.26	13	8	12	4	0	0
2019040324		30	Primary infertility	6	18.9	9.97	123	2.8	16.55	8.77	1.72				31	21	25	9	0	0
2019050345		26	Primary infertility	3	22	8.12	140	2.58	16.14	7.1					19	0	0	0	0	0
2019090888		25	Primary infertility	3	42.1	2.67	152	0.76	11.83	3.67	0.26				20	19	16	7	0	0
2019070822		33	Primary infertility		20.8	6.05	190.9		20.09	3.97	0.6				12	20	11	2	0	0
2019020208		30	Secondary infertility	2	23	5.18	68	5.02	7.4	3.94	2.41				17	13	13	9	0	0
2019070125		27	Primary infertility	2	28										21	16	15	7	0	0
2019030244		35	Secondary infertility		20.3							7881	2.47	3.06	10	7	10	9	0	0
2019120115		36	Secondary infertility	10	27.3	5.7	332	4.53	9.87	3.37	2.26	17622	1.19	6.12	4	1	4	0	0	0
2019100438		31	Primary infertility	1	29.2		135.5		24.46		0.82				10	9	6	2	0	0
2019061285		22	Secondary infertility	2	20.3	9.74	67	3.71	15.99	7.48	1.04				10	8	9	4	0	0
2019060372		32	Secondary infertility	5	23.8	11.2	135	2.39	16.82	6.39	1.38	6107	16.42	7.8	15	10	11	7	9	0
2019050841		34	Primary infertility	5	19.5	7.59	183	2.05	11.3	2.83	0.12	8991	0.87	1.74	14	4	8	3	0	0
2019050031		32	Primary infertility	6	20.3	7.57	337		19.28	8.18					21	1	1	1	0	0
2019110818		35	Secondary infertility		23	7	276	1.96	18.87	3.53	1.57				2	2	2	2	0	0
2019090584		28	Primary infertility	5	21	7.77	227	2.18	11.47	7.32	1.21				7	4	5	0	0	0
2019120584		31	Secondary infertility	2	21.6	6.54	128	1.31	29.72	3.26	1.22	10601	0.71	2.654	27	20	17	8	0	0
2019041280		30	Secondary infertility	3	19.5	4.2	300	3.08	19.35	4.05	1				13	10	12	4	0	0
2019060938		24	Secondary infertility	2	17.6	9.52	82	2.23	26	7.6	1.63	6769	1.5	1.93	10	9	9	5	0	0
2019040106		27	Secondary infertility	3	22.5	4.87	146	1.4	12.42	4.58	1.75	17622	1.26	4.43	16	15	14	0	11	2
2019060343		36	Primary infertility	10	39.6	7.16	167.8		15.38	12.9	2.25	10412	6.46	6.69	16	12	15	5	0	0
2019070108		30	Primary infertility	2	17	17.22	110	3.79	7.64	9.14	1.35				5	4	4	3	0	0
2019030757		41	Primary infertility	5	22	14.14	283		13.7	6.67	2.14	979	9.99	3.52	22	22	22	15	0	0
2019090158		25	Primary infertility	2	25	11.02	37		7.67	5.95	0.41				1	1	1	1	0	0
2019090702		38	Secondary infertility	3	17	22.89	145	2.11	9.57	7.9	0.7				15	4	5	1	0	0
2019101062		31	Secondary infertility	1	22.7	11.47	67	3.22	14.31	5.83	0.62				19	17	18	15	0	0
2019040765		30	Primary infertility	1	18.8	5.71	116	2.44	13.71	4.5	2.18	16976	1.29	2.92	22	14	19	6	0	0
2019060781		43	Secondary infertility	0											11	7	11	4	0	0
2019080351		32	Primary infertility	2	26.5	6.81	135	2.21	8.61	6.5	1.93				24	20	21	16	0	0
2019110498		29	Primary infertility	3	19.9	9.82	4	0.35		7.53	0.32				20	19	16	5	5	5
2019121119		26	Secondary infertility	2	23	5.82			7.41	1.87					9	0	8	0	0	0
2019070296		42	Primary infertility	2	22.2	9.26	442		11.04	4.71	1.27				16	13	14	10	0	0
2019111001		31	Primary infertility	1	19.4	6.32	110	2.2	13.16	4.75	2.17	17622	0.74	4.95	12	9	11	5	0	0
2019120038		33	Primary infertility	3	22.7	6.16	339	1.56	8.85	2.08	0.32				8	6	7	4	0	0
2019090753		32	Secondary infertility	5	20.4	6.34	252.6	0.78	438.6	2.35	0.24				9	6	8	5	0	0
2019031491		28	Secondary infertility	7	27.5	6.05	191		17.02	3.27	2.89				11	13	11	4	0	0
2019061241		25	Primary infertility	2	19	8.97	20.29		13.22	4.46	0.27				12	10	9	0	0	0
2019040216		49	Primary infertility	4	28.5	7.04	88	3.76	10.32	2.09	2.54	1747	8.3	2.76	9	5	7	3	0	0
2019031421		26	Secondary infertility	1	23.4	9.26	229	7.03	42.44	8.27	2.81	17622	2.64	4.67	15	1	13	7	0	0
2018120922		38	Primary infertility	2	22.3	15.53	265	2.18	9.02	5.26	0.7	3625	4.64	2.07	10	8	8	5	0	0
2019091347		31	Primary infertility		19.9										10	10	10	0	0	0
2019060229		32	Secondary infertility	3	19.3	8.11	200	1.94	14.51	6.66	1.8				6	5	5	4	0	0
2019041133		32	Secondary infertility		25.4	7.15	119	11.78	7.64	5.3	0.83				14	9	10	1	0	0
2019070226		34	Primary infertility	7	18.6	6.7	57	0.46	11.18	4.71	0.35				26	9	13	3	0	0
2019090014		38	Secondary infertility		19.7	7.24	235	4.04	28.66	5.79	1.19	11651	2.69	7.21	14	8	14	5	0	0
2019051049		28	Secondary infertility	4	22.5	5.17	100.7	0.97	18.5	6.36	1.63				23	11	19	8	0	0
2019031569		39	Secondary infertility	5	24.4	9.91	115	1.19	12.91	4.83	0.63	8083	5	3.4	16	9	10	4	0	0
2019020709		35	Secondary infertility	5	27.5	5.62	451			2.34					33	15	20	7	0	0
2019090943		33	Primary infertility	2	20	6.51	348	0.64	9.25	3.2	0.69				15	15	14	1	0	0
2019020411		35	Secondary infertility	11	21.2	8.81	231	0.58	24.65	9.73	1.44	13314	1.79	2.07	15	5	7	5	0	0
2018121374		40	Primary infertility	2	21.8	6.51	179	1.72	8.47	6.05	1.76	17622	3.12	3.35	13	9	12	7	0	0
2019050425		45	Secondary infertility		25.4	10.91	238	2.34	8.61	4.8	1.97				21	11	10	7	0	0
2019100081		42	Secondary infertility	5	20.7	12.18	134	2.2	22.23	10.47	1.02	1569	3.85	4.71	7	5	7	2	0	0
2019101116		26	Secondary infertility	2	26.9	7.58	156	3.92	10.68	4.93	3.23				4	3	0	0	0	0
2019020001		30	Primary infertility	4	45.5	8.19	294	1.74	4.91	4	1.71	9733	1.21	2.33	8	5	7	2	0	0
2019120120		29	Primary infertility	3	25.8	5.57	95.65		11.98	10.26	1.5	5310	1.62	3.8	4	4	4	1	2	0
2019051072		36	Secondary infertility	8	16.56	22.32	197		35.95	13.84	1.87				25	13	23	8	0	0
2019110004		34	Primary infertility	3	22.3	11.99	183	2.88	6.1	3.97	0.74	3283	2.73		8	2	4	2	0	0
2019071374		40	Secondary infertility	3	24.5	6.53	130.7	0.37	353.6	7.91	0.13	9616	8.33	2.98	8	6	8	3	0	0
2019080651		38	Primary infertility	4	28.7	15.65	30.19	0.82	299.3	4.71	0.22	1068	24.76	3.3	12	8	11	4	0	0
2019120529		33	Primary infertility	5	24.2	13.58	99.59		12.09	19.25	1.35				14	10	11	7	0	0
2019110086		27	Secondary infertility	2	20.5	5.47	66	1.97	11.82	1.88	1.23	4456	1.69	4.79	18	9	18	6	0	0
2019120676		42	Secondary infertility	2	22.2	9.26	442		11.04	4.71	1.27	931	4	2.86	4	2	2	0	0	0
2019071409		41	Primary infertility	3	19.6	8.13	201	1.62	53.63	4.02	0.39				32	16	20	9	0	0
2019120303		41	Primary infertility	2	22.6	7.5	237		12.6	3.52	1.51	17622	5	8.13	6	5	6	3	0	0
2019061060		38	Primary infertility	1	19.1	7.62	199	4.4	12.5	4.38	1.03	17622	1.06	4.32	15	4	7	5	5	1
2019060049		29	Primary infertility	2	19.1	6.09	143	2.3	13.27	5.65	1.39				24	14	15	9	0	0
2019050793		27	Primary infertility	2	27.5	7.16	120	1.8	34.51	4.25	1.3	11801	2.77	2.79	20	15	18	10	0	0
2019060192		31	Primary infertility		20.2	5.07	130	1.82	9.06	4.97	2.35	6007	0.95	3.21	15	9	11	5	0	0
2019030421		38	Secondary infertility	8	22.2		292	2.54		2.15					10	7	8	2	0	0
2019010493		32	Secondary infertility	6	20.3	7.57	337		19.28	8.18		17622	6.36	6.2	16	12	13	5	0	0
2019081132		42	Primary infertility	1	17	12.93	454	8.62	31.88	3.82	1.46				16	6	9	8	0	0
2019060289		35	Secondary infertility	3	25	10	124	0.99	6	2.84	0.83				19	10	13	6	0	0
2019010789		33	Primary infertility	4	18	6.39	237	1.01	8.09	5.79	1.62				17	13	17	12	0	0
2019030776		25	Primary infertility	2	25.4	7.01	51.87	0.64	8.39	11.51	87.12	4317	23.05	13.68	10	6	8	4	0	0
2019090034		35	Secondary infertility	3	25	10	124	0.99	6	2.84	0.83				6	1	3	1	0	0
2019101068		37	Primary infertility		24.2	13.65	173.11	1	196.85	3.58	0.73				27	7	8	7	0	0
2019090679		38	Primary infertility	2	20.5	8.08	203	1.68	14.11	4.13	1.9				15	9	11	7	0	0
2019050964		34	Primary infertility	1	23.5	4.09	0.16	0.8	10.8	4.19	0.09				5	4	5	3	0	0
2019010241		34	Primary infertility		22.5	5.85	1689	1.14	5.57	2.99		5323	4.83	0.97	14	11	13	7	0	0
2019050809		31	Secondary infertility	1	18.4							17622	0.72	5.91	10	10	10	2	0	0
2019061190		24	Secondary infertility	4	19.7	4.79	78.71	0.78	15.63	3.27	85.99				6	3	6	1	0	0
2018120403		30	Secondary infertility	2	20.7	8.7	235	0.72	9.13	5.12	1.53	8331	0.64	4.09	7	1	3	2	0	0
2019120739		34	Secondary infertility	1	19.6	9.12	209	3.05	15.79	3.93	1.73				6	3	3	0	0	0
2019071372		44	Primary infertility		22.8	12.05	119	1.92	7.47	5.97	1.26	5080	4.62	1.48	11	0	0	0	0	0
2019020487		31	Primary infertility		24.22	6.43	40.22	0.85	37.68	4.39	0.58	5600	4.95	1.76	21	14	21	8	0	0
2019040424		34	Primary infertility	10	20.8	8.62	234	2.24	24.52	5.57	1.53				19	11	15	7	0	0
2019020480		28	Secondary infertility	6	21.5	9.64	415	1.6	13.9	6.06	1.53	7465	0.48	1.75	8	5	8	3	0	0
2019030748		31	Secondary infertility	3	24.2	7.31	139			5.86		725	9.4	2.73	2	2	2	0	0	0
2019040256		28	Primary infertility	3	21.5	6.41	50	1.09		4.09		17622	1.47	3.79	15	7	11	4	0	0
2019040588		30	Primary infertility	3	25.6			56.53				16392	2.4	2.45	29	23	23	3	6	0
2019050096		43	Primary infertility	2	26	1.57	215		11.49	1.28	0.09	567	0.84	0.68	12	10	9	1	2	0
2019090457		37	Secondary infertility	5		5.43	123.8		277.2	4.75		13920	5.65	15.56	12	11	11	5	6	5
2019040192		31	Secondary infertility	3	21.8	7.64	58	2.09	8.18	4.9	1.7				15	13	15	10	12	7
2019040327		35	Secondary infertility	10	20	6.52	174	1.7	14.19	5.84	1.32	17622	0.77	7.76	3	3	3	3	3	0
2019041340		47	Secondary infertility	1	22.7	7.88	1064	2.84	10.07	21.76	2.54	1057	16.23	1.21	15	14	15	14	0	0
2019030622		30	Primary infertility	1	24.8	6.94	252	2.39	10.8	8.51	2.26	17622	2.5	3.77	2	1	2	1	0	0
2019030696		40	Secondary infertility	4	22.7	9.2	65	0.63	16.7	2.56	0.4	14135	2.63	1.25	18	11	13	6	0	0
2019010808		27	Primary infertility	1		6.27	202.7	0.69	17.11	7.28	0.83	17622	1.98	2.91	6	3	4	3	0	0
2019061101		34	Secondary infertility	2	21.2	7.16	120.2	1.14	19.28	8.44	1.09				32	30	31	16	0	0
2019100250		36	Primary infertility	5	23.3	8.97	203	0.69	9.85	4.52	1.31				6	6	6	2	0	0
2019071241		35	Secondary infertility	3	27.2	8.84	13		6.41	3.02	0.38				9	6	7	2	0	0
2019070969		29	Primary infertility	5	22.2	7.45	174	1.33	12.4	5.57	1.91				20	15	18	3	0	0
2019110619		21	Secondary infertility	0	26.3	12.78	3.51	0.7	13.58	3.51	1.08	1585	2.42	2.62	17	15	13	6	6	1
2019050039		29	Primary infertility	4		4.59	293	1.98	11.2	4.06	2.62	9441	1.09	0.53	17	10	17	6	0	0
2019080945		27	Secondary infertility		19.6	7.2	27	0.82	23.07	6.27	0.72				9	6	9	1	0	0
2019101033		30	Secondary infertility	4	24.6	6.91	32	0.31	8.01	6.6	0.36				8	9	8	5	6	2
2019031546		27	Secondary infertility	4	27.5	7.62	152	3.42	15.78	4.18	1.75	7231	1.02	3.45	16	15	13	4	4	0
2019070268		40	Secondary infertility	1	23.1										22	18	17	9	10	6
2019030567		30	Primary infertility	3	20.8	8.11	151	5.85	16.79	4.06	1.59	17622	3.82	7.81	3	4	3	1	1	1
2019041140		45	Primary infertility	1	21.1	5.62	118		19.93	3.95	0.89	2263	2.27		13	10	11	7	0	0
2019090764		28	Primary infertility	2	20.4	4.1	253.14	1.1	310.37	2.27	1.28				26	23	17	9	9	0
2019101240		28	Secondary infertility	3	20.7	6.97	224	2.38	18.75	3.79	2.05				14	11	11	8	0	0
2019080891		37	Secondary infertility	14	16.8	6.22	130	7.53	305	5.52	20				2	1	2	0	0	0
2019070158		32	Primary infertility	6	20.6	5.98	175	1.04	11.67	3.6	1.45	17622	0.7	3.92	22	10	13	6	0	0
2019050762		28	Primary infertility	8	22.2	6.53	145	1.57	14.1	4.39	2.12				16	9	12	7	0	0
2019120486		43	Secondary infertility	2	25.1							2012	1.68	1.22	4	3	3	2	0	0
2018120437		28	Primary infertility	2	20.3	5.03	249	2.14	11.03	2.58	2.46	17622	2.27	6.17	7	7	7	2	6	3
2019100174		26	Primary infertility	1	20.7	9.66	67	3.45	24.73	6.55	1.78				5	1	2	0	0	0
2019090092		31	Primary infertility	1	17.9	8.03	84	1.33	13.25	3.68	1.16	2873	0.7	3.1	4	2	1	1	0	0
2019110422		40	Secondary infertility	7	19.8	21.55	38		8.81	8.48	1.07				33	22	31	17	0	0
2019100091		41	Primary infertility	1	21.5	12.62	77	0.84	18.45	6.31	0.84				9	8	6	1	0	0
2019080745		35	Primary infertility	9	26.8										20	11	13	8	0	0
2019080602		46	Primary infertility	2	26	9.49	109								12	4	8	4	0	0
2019110007		30	Secondary infertility	2	18.6	7.69	271	1.86	22.77	2.02	1.2				4	2	3	1	0	0
2019110760		30	Secondary infertility	4	16.5	9.74	219	3.13	13.39	4.8	1.08				11	9	10	5	0	0
2018120616		25	Primary infertility	1	23.3	5.09	32	0.23	19.22	3.08	1.31	11202	2.38	4.39	9	6	7	5	0	0
2019081344		40	Secondary infertility	4	22.5	3.06	786	33.35	14.04	2.65	2.4				12	12	10	6	0	0
2019120414		32	Secondary infertility	3	21.5	6.56	206	3.97	23.58	5.18	1.31	17622	4.29	3.92	34	0	0	0	0	0
2019110097		30	Primary infertility	4	22.4	5.3	180	2.37	10.73	2.52	2.23				19	0	0	0	0	0
2019051256		31	Primary infertility	3	20.5	12.67	107	3.8	13.76	9.12	1.35	7163	1.19	3.25	20	7	10	4	0	0
2019120156		29	Secondary infertility	3	22										32	21	29	5	0	0
2019120079		37	Primary infertility	2	21.8	7.3	163	3.94	20.19	6.06	1.36	17622	1.79	7.75	15	0	0	0	0	0
2019070494		25	Secondary infertility	2	24.9	12.55	167	1.31	12.54	10.89	2.6	17867	1.59	3.17	25	15	16	3	0	0
2019041337		29	Secondary infertility	1	19.7	7.37	53.55	1.31	21.77	3.89	0.18	17622	0.98	5.11	9	4	7	2	0	0
2019090201		47	Primary infertility		20.3	6.47	1705	1.01	10.58	2.34	0.77				14	8	7	3	0	0
2019031398		32	Secondary infertility	5	22.6	4.68	22.3	6.72	16.46	2.04	2.67	6971	0.81	1.61	27	25	18	9	9	9
2019060939		42	Secondary infertility		26.4	9.32	414	1.08	20.35	4.5	3.23	3870	14.49	8.53	15	14	14	0	4	0
2019081090		28	Secondary infertility	1	17.1	14.73	127	7.21	3.95	3.92	2.08				18	11	16	5	0	0
2019030939		40	Secondary infertility		20.4										20	23	19	9	9	3
2019060339		43	Primary infertility	8	24	19.18	168	2.6	11.55	5.52	1.98				14	10	11	5	0	0
2019100109		34	Primary infertility	5	18.9	9.17	244	3.52	10.85	5.4	1.24				8	3	4	0	0	0
2019100812		31	Primary infertility	1	25.7	5.46	208.4	1.47	419.8	3.82	1.5				13	11	11	7	0	0
2019041024		34	Primary infertility		21.5		1934	1.8		3.74		2297	3.14	1.34	21	14	16	10	0	0
2019120019		27	Primary infertility	0	20.2	84.66	77.83	0.43	22.02	50.97	0.53				16	12	16	6	0	0
2019070723		36	Primary infertility	1	20.4	8.02	177	1.51	11.86	7.75	1.56				20	13	17	9	0	0
2019080317		32	Secondary infertility	3	19.6	7.68	271	1.67	10.1	2.5	0.85				14	9	13	4	0	0
2019080321		38	Secondary infertility	10	30.5	7.92	164	2.97	3.4	1.64	2.29	3396	3.58	2.35	15	9	9	3	0	0
2019080959		44	Secondary infertility	2	20.3	8.93	34	0.84	9.68	3.9	1.21				21	17	18	10	0	0
2019040581		30	Primary infertility	2	23.9	5.65	607	0.73	14.95	3.98	0.12	6533	3.05	0.61	10	9	8	4	0	0
2019060398		29	Secondary infertility	4	22.2	10.41	109.8		10.33	11.86	0.35	9202	3.14	1.85	10	1	5	1	0	0
2019100796		30	Secondary infertility	1	23	5.67	134	1.36	7.14	2.35	2.19				13	3	8	5	0	0
2019120622		33	Secondary infertility	4	18.3	7.06	209	1.95	11.61	5.26	1.51				12	7	9	5	0	0
2019041142		29	Secondary infertility	2	24.6							17622	6.93	5.35	6	1	4	1	0	0
2019110560		30	Primary infertility	4	22.7		88	3.85		1.49					11	7	9	8	0	0
2019071375		29	Secondary infertility	4	18.8	7.18	383	2.21	8.11	3.26	0.79	12424	3.36	2.27	33	32	32	18	23	20
2019080835		25	Secondary infertility	2	21.5	7.89	144	4.9	8.82	10.66	1.63				11	6	7	4	0	0
2019060944		32	Primary infertility	2	19.8	8.94	48	0.29	8.03	3.55	0.29				41	31	38	23	0	0
2019020116		31	Secondary infertility	2	22.2	6.38	171	1.78	9.87	3.49	1.32	9612	3.34	2.25	14	5	7	5	0	0
2019120287		37	Primary infertility	10	39.6	7.16	167.8		15.38	12.9	2.25	8992	2.38	3.07	19	10	12	0	0	0
2019050137		27	Primary infertility	1	22.8	8.06	66	0.79	8.34	4.83	1.62	5196	3.13	3.32	27	11	20	11	0	0
2019090076		30	Primary infertility		23.6	7.86	87.26	0.47	18.46	7.49	0.63				3	3	3	1	0	0
2019110290		35	Primary infertility		19.1	7.31	174	1.23	6.84	6.64	0.82	17622	4.05	4.25	9	7	9	6	0	0
2018121034		42	Secondary infertility	1	26.1	11.9	31.44	0.15	8.69	5.89	16.53	7108	4.75	2.74	4	2	4	2	0	0
2019050716		28	Primary infertility	4	25.9	7.21	88	1.08	12.34	2.58		3185	0.73	3.84	9	6	9	3	5	0
2019091169		39	Secondary infertility	9	21.5	11.64	370	1.51	12.2	3.57	1.48				10	5	6	1	2	0
2019031107		27	Primary infertility	2	24.4	3.29	38.23	0.13	20.51	3.25	0.1	13261	0.59	5.63	11	14	11	6	8	1
2019060076		33	Secondary infertility	6	17.1	35.1	40	2.5	13.44	16.7	1.68				28	25	21	9	9	3
2019020019		30	Secondary infertility	2	17.6	5.42	102	2.82	25.49	3.34	1.51	17622	0.79	9.34	13	8	12	8	0	0
2019050714		42	Primary infertility	6	25.4	8.5	121	4.24	17.3	3.91	2.49	12719	4.02	3.44	22	13	18	8	0	0
2019070609		48	Secondary infertility	4	19.2	10.79	59		12.3	7.08	0.16				16	13	12	8	9	4
2019030942		27	Primary infertility	3	21.6	7.51	174	1.91	9.71	7.46		17622	2.37	3.88	14	2	8	2	0	0
2019110246		34	Primary infertility	2	16.1		313	33.74	29.63						8	0	0	0	0	0
2019080247		35	Primary infertility	2	20.9	5.78	231	2.34	15.4	15.68	1.34				19	12	15	5	0	0
2019060769		28	Primary infertility	1	21	10.36	173	0.96	11.89	4.05	1.86				20	18	16	9	0	0
2019071398		43	Secondary infertility	5	22.7							10716	1.49	3.03	10	3	10	6	0	0
2019060463		34	Primary infertility	5	24	8.13	150	0.78	11.01	4.78	0.44				7	7	7	2	0	0
2019100249		31	Primary infertility	2	19.1	5.04	60.67	0.08	24.39	8.89	27.98	16390	1.36	5.07	12	9	10	5	0	0
2019010665		28	Secondary infertility	3	20.1	6.93	288	2.18	17.9	2.96	2.29				13	4	11	6	0	0
2019091361		25	Primary infertility	1	19.8	6.66	81	2.28	16.43	5.83	1.49	17622	0.74	3.84	20	13	17	8	0	0
2019081316		25	Secondary infertility	1	18.4	11.17	143		20.64	6.02	0.91	9278	3.86	2.83	6	6	6	6	0	0
2019030221		43	Primary infertility	5	21.8	7.06	287	1.27	14.73	4.59	0.95	17622	1.91	5.86	4	5	4	1	0	0
2019090936		37	Primary infertility	4	20.1	8.95	279	1.27	8.57	6.71	1.54				37	13	34	11	0	0
2019090058		33	Primary infertility	8	20.2	6.8	107	0.46	12.86	5.36	0.5				15	8	15	5	0	0
2019091092		28	Primary infertility	5	21.3	6.62	18		25.12	4.95	0.5				12	6	10	7	0	0
2019120882		30	Secondary infertility	1	23	5.67	134	1.36	7.14	2.35	2.19	3167	8.69	1.86	19	11	10	4	0	0
2019070475		36	Primary infertility	10	18.5	6.21	420		8.73	3.69	0.73	10448	0.68	5.66	26	27	24	7	10	0
2019080112		24	Secondary infertility	2	22.9	7.92	33	0.76		2.04		1147	3.9	3.48	6	6	5	2	0	0
2019110379		31	Secondary infertility	3	23.4	6.69	217	1.9	12.47	7.87	2.2	4344	4.76	2.25	6	6	6	3	4	0
2019040840		26	Secondary infertility	1	21.9		1246	1.71		6.57		6285	6.75	1.59	22	13	20	8	0	0
2019051402		27	Secondary infertility	1	21.4	6.5	68	1.29	8.47	4.67	1.16	10645	8.99	6.12	15	6	10	5	0	0
2019020627		37	Secondary infertility		24.4	6.08	286	3.05	7.89	4.29	2.03	9044	4.45	3.43	8	6	6	5	0	0
2019091022		27	Secondary infertility	1	17.7	4.9	45	1.18	9.8	2.58	1.24				9	8	8	4	0	0
2019041046		44	Secondary infertility	2	20.3	8.93	34	0.84	9.68	3.9	1.21	3786	8.08	2.47	11	5	10	7	0	0
2019090062		22	Secondary infertility	3	26	6.69	233	2.76	9.46	6.54	2.84				22	11	17	10	0	0
2019040513		31	Primary infertility	7	20.6	8.15	266	2	6.17	6.51	1.14	4933	2.22	1.78	10	6	8	2	0	0
2019010801		23	Primary infertility	1	23.8	7.03	313	3.83	6.94	6.11	2.14	17622	7	11.62	16	0	0	0	0	0
2019031160		40	Secondary infertility	2	21.8	12.2	73		6.31	3.42	0.24	5283	1.93	36.47	21	12	16	6	0	0
2019070477		39	Primary infertility	2	23.9							3867	1.79	3.47	5	4	4	3	0	0
2019030259		29	Primary infertility	5	22.2	7.45	174	1.33	12.4	5.57	1.91	17622	2.08	2.57	5	5	4	1	0	0
2019081019		26	Primary infertility	6	20.3	13.33	223	4.57	21.04	10.24	2.7				11	6	11	5	0	0
2019070097		29	Secondary infertility	6	20.3	6.94	129	2.49	16.58	3.69	1.6				23	12	16	6	0	0
2019030989		47	Primary infertility	1	22.7	7.88	1064	2.84	10.07	21.76	2.54				9	5	5	4	0	0
2019110897		30	Primary infertility	3	18	7.24	138	3.07	21.78	6.49					8	6	7	6	0	0
2019031065		31	Secondary infertility	5	20.6	7.76	165	3.34	5.59	3.51	1.38				1	1	1	0	0	0
2018121042		35	Primary infertility		21.6	4.69	59	0.2	36.21	6.63	0.31	17622	1.48	5.34	6	4	4	3	3	3
2019120961		35	Secondary infertility	4	18.5	5.75	142.2	0.16	21.09	4.79	0.81				10	7	8	2	0	0
2019110002		30	Primary infertility	1	23.4							5249	0.15	2.18	5	2	2	1	0	0
2019041225		36	Secondary infertility		24.5	4.83	153.1	69.29	14.99	2.62	43.33	17622	1.87	4.4	1	1	1	0	0	0
2019031558		38	Secondary infertility	1	22	10.71	68	1.32	6.31	3.52	1.34	2347	0.45	1.62	3	3	3	2	0	0
2019031509		33	Secondary infertility	2	20	6.51	348	0.64	9.25	3.2	0.69	17622	2.48	7.48	8	6	6	5	0	0
2019010180		36	Secondary infertility	8	16.56	22.32	197		35.95	13.84	1.87				3	3	3	1	0	0
2019040442		31	Secondary infertility	9	28	5.8	89	2.26	29.13	4.11	1.55				11	7	6	5	0	0
2019070774		35	Primary infertility	2	20.2	8.57	305	1.83	8.1	3.95	0.45	1858	0.14	2.92	25	13	20	17	0	0
2019111185		40	Primary infertility	20	24.6	8.29	90	2.39	23.7	2.16	1.18				21	15	19	15	0	0
2019010097		46	Primary infertility	1	22.4	13.11	787	6.49		8.57					10	6	10	6	0	0
2019050789		34	Secondary infertility		19.5	9.3	221	2.55	12.38	11.42	1.1				4	1	2	0	0	0
2019090145		32	Primary infertility	2	19.8	8.94	48	0.29	8.03	3.55	0.29	3272	4.01	3.02	29	8	15	7	0	0
2019060019		30	Primary infertility	3	20.6	5.87	199	2.01	11.68	4.39	1.3	17622	1.72	4.38	4	5	4	0	1	0
2019110899		37	Primary infertility	14	16.8	6.22	130	7.53	305	5.52	20				9	9	7	1	2	1
2019060021		41	Primary infertility	1	16.6	8.08	436	1.18	15.63	3.39	1.49				9	9	7	2	3	2
2019081422		37	Primary infertility	7		7.7	81	2.89	13.64	4.22	1.88				1	1	1	0	0	0
2019100437		30	Primary infertility	2	23	5.18	68	5.02	7.4	3.94	2.41				5	6	5	1	1	1
2019100759		29	Secondary infertility	4	25.9	7.21	88	1.08	12.34	2.58					11	5	5	2	2	2
2019100274		47	Secondary infertility	0	20.3	6.47	1705	1.01	10.58	2.34	0.77				8	5	7	3	0	0
2019020406		30	Primary infertility	2	23.9	5.65	607	0.73	14.95	3.98	0.12	7464	2.95	1.4	5	2	2	2	0	0
2019110142		38	Primary infertility	3	28.6	6.95	166.7	0.49	7.42	21.16	2.93	9661	0.99	1.39	11	6	11	3	0	0
2019051083		40	Primary infertility	10	24.8	7.38	94	0.35	4.07	2.47	1.37				6	1	4	1	0	0
2019070334		38	Secondary infertility	14	32	10.01	114	0.95	19.43	3.59	0.54				17	10	13	5	0	0
2019110164		40	Secondary infertility	2	25.2	17.5	94	0.2	9.26	6.14	1.81	1360	85.18	2.94	21	11	12	10	0	0
2019100205		35	Secondary infertility	4	24.5	5.7	155	2.15	12.3	2.74	2.59				14	10	13	5	0	0
2019041295		24	Secondary infertility	1	19.7	5.89	9	1.05	23.18	3.59	83.14				14	9	9	2	0	0
2019081197		41	Secondary infertility	3	24.2	9.72	228	1.14	13.76	3.43	0.91				10	8	8	2	0	0
2019050801		46	Primary infertility	1	22.4	13.11	787	6.49		8.57					9	11	7	3	3	0
2019110980		28	Secondary infertility	4	24.6	5.79	95	2.79	10.46	3.19	2.03	17622	1.2	2.82	13	10	11	6	0	0
2019040374		27	Secondary infertility	4	20.1	6.69	73	1.98	13.67	7.25	1.75	3597	0.82	0.24	15	11	14	3	0	0
2019060896		30	Primary infertility	2	23.6	8.79	74	0.57	16.75	3	0.56	8584	1.03	5.13	6	4	2	1	0	0
2019010382		44	Primary infertility	10	22.3	9.15	265	2.69	14.63	4.15	1.36	13606	3.47	3.74	10	3	6	4	0	0
2019110529		37	Primary infertility	9	17.3	10.99	29.37	0.05	23.77	4.1	0.18	17622	1.04	4.16	4	0	3	0	0	0
2019070840		29	Secondary infertility	2	20	9.41	162.3	1.74	331.5	3.32	0.6	6386	16.38	2.22	11	6	8	3	0	0
2019020415		32	Secondary infertility	5	21.8	8.68	178	1.87	11.08	2.62	1.44	3065	4.14	3.73	22	7	10	4	0	0
2019050370		35	Primary infertility	9	19.5	8.34	166		14.19	4.73	2.8				12	9	10	9	0	0
2019010161		44	Primary infertility	2	20.3	8.93	34	0.84	9.68	3.9	1.21				13	12	13	9	0	0
2019030971		39	Secondary infertility	1	24.8	20.31	136	1.1	5.2	6.32	0.69	7313	5	1.27	15	14	12	6	7	1
2019010800		27	Primary infertility	4	27.5	8.48	277	3.67	21.76	19.71	3.61	13273	1.97	3.71	1	0	1	0	0	0
2019070480		33	Primary infertility	4	17.3										10	1	4	1	2	1
2019010229		44	Primary infertility	19	25.3	8.75	162	2.16	16.28	2.73	1.46	3316	5.74	2.19	9	6	8	3	0	0
2019080605		32	Primary infertility	9	21.1	8.39	29	1.48	12.55	3.88	1.3				7	4	7	3	0	0
2018121040		25	Primary infertility	3	31.2	5.45	227.93	1.39	7.84	2.02	2.35				7	4	5	2	0	0
2018090407		43	Secondary infertility	2	26.1	8.29	418	0.77	14.23	2.75	1.38				19	21	14	7	7	0
2019060380		34	Primary infertility	3	19.1	9.54	322	3.38	12.65	4.15	1.46	11144	2.46	74.42	26	16	20	14	0	0
2019110907		39	Secondary infertility	5	21.9	9.14	252		606	2.46	0.34	6113	1.07	2.78	8	5	8	5	0	0
2019121179		42	Secondary infertility	3	24.2	9.72	228	1.14	13.76	3.43	0.91	2735	0.72	40.12	6	5	6	2	0	0
2019010044		26	Secondary infertility		30.9			2.43				17622	2.19	11.46	2	2	2	0	0	0
2019090980		44	Primary infertility	3	20.3	8.93	34	0.84	9.68	3.9	1.21				16	10	13	4	0	0
2019031017		44	Secondary infertility	3	23.4	22.54	126	1.41	8.82	9.04	1	1786	12.1	1.21	7	5	5	2	0	0
2019050118		37	Secondary infertility	10	25.8	6.12	37	1.23	30.9	5.62	1.11				18	15	18	9	0	0
2019120108		33	Secondary infertility		25.4	7.15	119	11.78	7.64	5.3	0.83	7196	5.51	3.81	10	6	8	6	0	0
2019031579		39	Primary infertility		24.8	6.63	140	1.75	12.19	5.91	1.14	14856	0.7	3.81	14	11	14	8	0	0
2019080343		30	Secondary infertility	8	24.2	7.77	211	1.65	16.75	4.42	1.62				24	11	16	10	0	0
2019090393		29	Secondary infertility	7	23.4	10.55	103	1.59	19.61	4.17	1.68				2	0	1	0	0	0
2019080016		29	Primary infertility	2	17.8	10.12	284	2.63	29.85	5.53	2.43				10	0	0	0	0	0
2019100359		37	Secondary infertility	3	25.4	6.84	83.22		5.42	9.62	0.68				8	8	8	5	0	0
2019060705		31	Primary infertility	5	20.4	4.7	317	2.32	16.12	3.22	1.95				18	11	16	8	0	0
2019030009		42	Secondary infertility	2	25.1							985	2.79	0.44	14	11	12	4	6	4
2018121149		32	Secondary infertility	3	24.3	3.67	189	1.27	20.66	2	1.22	17475	0.96	4.46	6	6	6	4	0	0
2019020713		30	Secondary infertility	8	22.6	6.84	225	2.91	16.49	6.95	2.45				18	11	15	11	0	0
2019110599		29	Secondary infertility	6	21.8	8.3	285	3.38	15.32	3.83	1.23	400	36.37	1.58	12	5	11	3	0	0
2019031109		28	Secondary infertility	6	19.5	10.67	94	3.26	14.74	3.06	2.24	5040	0.87	1.26	10	7	9	3	0	0
2019070588		30	Secondary infertility	4	27.5	3.97	63	1.48	24.18	3.08	1.07				10	9	10	8	0	0
2019101204		31	Primary infertility	5	24.2	8.51	81	0.81	10.9	3.96	0.84	17622	5.5	5.29	9	7	8	6	0	0
2019081123		33	Primary infertility	4	20.1	6.98	91	1.48	15.3	2.12	0.87				8	4	5	3	0	0
2019041231		29	Primary infertility	2	24.2	10.25	133	1.11	7.12	4.04	1.83				24	17	24	8	0	0
2019100578		27	Primary infertility		26.3	5.54	93.01	1.35	11.35	6.32	0.82				4	2	4	1	0	0
2019031210		38	Primary infertility	4	31.1	4.87	53	2.15	14.68	4.83	1.95	11486	1.16	2.83	13	10	13	5	0	0
2019030197		31	Secondary infertility	6	21.7	6.99	104	1.67	6.45	5.44	0.69	17622	1.21	3.22	19	14	19	10	0	0
2019060827		32	Primary infertility		25.6	7.16	151	0.77	9.74	4.27	1.31	17622	1.86	2.82	10	2	5	2	0	0
2019080320		39	Secondary infertility	4		5.61	248		8.25	1.61	1.46				9	5	7	4	0	0
2019060089		28	Secondary infertility	1	23.8	6.24	112.6	0.16	10.73	7.08	0.42	17622	1.99	2.6	13	9	11	7	0	0
2019060284		31	Primary infertility		22.2	7.52	70	1.99	8.23	4.01	2.01				18	15	13	5	5	5
2019080823		34	Secondary infertility	10		7.8	213	1.53	12.04	8.34	1.55				15	12	14	0	0	0
2019110657		27	Primary infertility	5	19.3										2	1	2	2	0	0
2019090050		30	Primary infertility	2	20.2	6.43	153		432.9	9.76					21	13	20	6	0	0
2019050800		31	Primary infertility	1	24.5	6.04	117	2.44	20.81	7.54	1.93				21	14	17	13	0	0
2019110745		41	Primary infertility	1	21.4	16.51	163	0.98	14.12	5.18	1.56				12	12	10	3	3	1
2019100779		27	Primary infertility	1	31.2	7.68	156	8.03	13.39	2.28	2.13				6	3	6	2	0	0
2019071137		34	Primary infertility	2	26.5							4574	6.22	2.63	10	3	6	1	0	0
2019060135		29	Secondary infertility	4	22.9							2756	9.57	3.64	14	10	13	6	0	0
2019080299		35	Primary infertility	2	19.9	10.78	41		8.13	2.66	0.35				14	5	10	7	0	0
2018121041		39	Secondary infertility	2	20.8	10.81	242	2.38	11.92	3.79	1.43	11044	1.76	4.06	11	5	11	7	0	0
2019091171		37	Primary infertility		26.3	8.03	310.2	0.57	359.9	1.21	0.89					1	2	0	0	0
2019080735		28	Primary infertility	3	20.2	6.98	286		9.75	5.31	0.98				17	12	12	8	0	0
2019050969		29	Primary infertility	3	24.2										9	7	9	4	0	0
2019061048		22	Secondary infertility	1	29.1	7.51	110	2.15	20.89	6.5	1.59				19	9	12	9	0	0
2019110455		34	Secondary infertility	8	23.8	6.74	157	2.91	13.08	2.57	0.87	5255	0.3	1.72	16	4	7	0	0	0
2019101042		23	Secondary infertility	2	18	5.18	72.6	0.27	946	2.48	0.17				2	2	2	1	0	0
2019080633		30	Secondary infertility	2	28.3	7.72	170.3		9.57	3.98	0.95				2	2	1	0	0	0
2019071325		27	Primary infertility		21.3	4.95	252	0.58	6.82	17.53	2.17				25	14	22	9	0	0
2019030618		25	Primary infertility	5	27.7	5.48	67	0.46	332.26	4.44	1.49	10388	16.97	4.95	20	12	15	8	0	0
2019051398		44	Secondary infertility	2	23	7.13	139	2.75	8.83	4.1	1.61				11	8	11	9	0	0
2019061045		29	Secondary infertility	6	33.3										18	9	13	4	0	0
2019040643		39	Primary infertility	2	19.7	62.7	100		25.57	18.65	2	1468	8.41	2.18	13	9	10	6	0	0
2019120286		28	Secondary infertility	3	28.1	5.93	134.4	0.16	11.72	4.45	2.04				15	4	15	6	0	0
2019041196		36	Secondary infertility	9	28.34	5.8	153	1.86	6.2	5.13	1.59	5487	1.64	0.73	16	11	13	6	0	0
2019120278		31	Primary infertility	1	23.4	8.21	184	4.2	11.72	3.05	1.72	8992	2.45	7.36	30	21	23	10	0	0
2019101298		25	Secondary infertility	1	24.7	4.82	262	4.44	8.54	9.78	3.44	17622	6.83	8.55	11	14	11	4	7	0
2019080197		32	Primary infertility	1	26	5.96	218	1.57	14.5	11.9	2.7	17622	23.91	10.03	6	5	6	4	4	0
2019120453		30	Secondary infertility	4	23.9	4.52	199		14.96	3.42	2.06	7569	0.86	5.42	1	1	1	0	0	0
2019050891		25	Secondary infertility	3	18.1	7.06	147	3.33	16.8	6.2	1.96	17622	1.14	8.03	28	26	22	12	12	2
2019081095		37	Primary infertility	2	23.7	7.05	20		11.84	2.73	0.23				14	13	13	9	10	6
2019081036		29	Secondary infertility	4	19.9	11.88	80		9.28	1.52	1.08				13	14	12	7	7	3
2019090091		31	Secondary infertility	2	19.2	4.43	73	3.49	19.13	0.28	1.72				7	6	6	2	2	0
2019090802		39	Primary infertility	12	23.4	6.09	449	2.53	11.7	7.97	1.74				1	1	1	0	1	0
2019050102		30	Primary infertility	6	21	7.68	24	1.55	8.68	8.27	0.54				18	3	6	3	4	1
2019031301		28	Secondary infertility	2	19.8	5.13	171	2.02	12.16	6.21	1.86	13887	2.17	2.8	17	5	12	8	9	8
2019081217		25	Primary infertility		29.4	7.66	207.8	5.6	32.89	10.59	0.99				8	5	4	2	2	1
2019080703		33	Primary infertility		19.6										15	7	14	8	8	0
2019040448		39	Primary infertility	3	24.6	7.03	98	2.86	9.44	3.45	1.75	6038	2.1	1.84	11	11	8	3	3	3
2019061125		46	Secondary infertility	3	20.9	7.4	355	0.99	9.7	3.93	1.4				13	12	13	10	10	6
2019030355		33	Secondary infertility	6	57.5	7.05	156	0.96	11.6	8.85	2.14	10196	1.46	1.66	24	18	19	5	5	0
2019090866		31	Secondary infertility	3	23.7	3.81	24	0.1	12.19	4.32	1.06				24	31	24	11	13	11
2019060295		27	Primary infertility		19.9	7.68	128	1.85	20.82	3.63	1.33				18	14	14	4	4	1
2019110033		35	Primary infertility	5	27.8	8.01	173	1.71	19.06	2.92	1.33	5013	3.45	1.65	2	1	1	0	1	0
2019031051		25	Primary infertility	3	19.2	9.54	213		16.23	3.53	1.72	5204	2.21	4.03	4	2	2	0	2	0
2019081163		35	Primary infertility		17.9	7.11	189	2.65	14.77	8.36	2.41				4	5	4	0	1	0
2019020275		31	Secondary infertility	2	28.9	4.44	55	1.19	14.06	1.9		5769	8.8	4.29	23	27	22	8	8	3
2019101027		31	Secondary infertility		25.8	6.68	120	1.62	13.69	3.71	0.9	17622	1.38	3.98	20	17	20	9	9	4
2019060226		31	Primary infertility	4	21.5	9.77	123	1.94	9.67	2.93	0.84				4	2	3	1	2	0
2019031099		33	Secondary infertility		20	7.42	222	1.58	8.43	5.43	2.38	17622	1.18	6.79	21	19	21	12	15	2
2019120907		39	Primary infertility	5	19.72	10.8	97.26		9.94	7.69	0.35				11	7	11	7	7	1
2019041226		36	Primary infertility	6	20.6	6.83	228	1.08	38.67	6.83	1.1	17622	1.34	2.65	24	22	21	10	10	0
2019061001		30	Secondary infertility	1	24.9	3.61	107			1.39					12	7	9	2	2	1
2019041107		26	Secondary infertility	4	23.4	5.69	148	0.84	15.84	3.51	2.51				16	20	15	5	5	2
2019031213		29	Primary infertility	2	25	6.29	201	4.64	42.42	4.13	1.95	10629	15.92	2.55	4	6	4	1	2	0
2019020190		26	Secondary infertility	2	23	6.7	30.29	0.84	23.71	3.9	33.85	11114	3.28	4.98	16	9	14	10	0	0
2019050583		27	Primary infertility	2	25.4	9.21	33.76	1.25	8.46	2.36	0.29	15895	2.25	5.96	14	11	13	6	0	0
2019031015		28	Secondary infertility	5	19.9	5.38	38		18.55	4.73		15525	1.77	3.52	3	2	3	1	0	0
2019050048		29	Secondary infertility	6	17.5							17024	1.69	3.39	5	4	4	2	3	0
2019080978		33	Secondary infertility		21.6	5.92	149	1.29	235.9	2.8					2	1	2	0	1	0
2019111036		26	Secondary infertility	6	23.4	7.47	134	3.48	9.74	3.47	2.98				3	3	2	2	2	0
2019010786		29	Primary infertility	1	26.3	7.72	188	3.75	9.07	4.96	2.27	17622	2.28	4.21	14	6	8	2	3	1
2019030799		27	Primary infertility	2	23.2	6.33	26.52	0.1	26.52	1.62	0.75	11643	4.03	2.69	20	19	20	6	0	0
2019111176		30	Secondary infertility	6	26.3	7.5	171	2.2	12.56	3.21	1.93	7933	0.37	3.73	6	4	5	3	0	0
2018121240		31	Primary infertility	2	18.9							14014	2.3	2.26	6	4	5	1	0	0
2019081025		39	Primary infertility	14	25.1	10.32	197	1.26	18.03	2.23	1.55				6	3	6	2	0	0
2019101059		31	Primary infertility	3	21.5	9.07	166	3.78	22.18	3.19	1.21				6	6	6	4	0	0
2019090810		27	Secondary infertility	3	24.4	5.09	27.5	0.33	14	8.5	0.69				3	2	3	1	0	0
2019031513		27	Primary infertility	2	28	8.68	1.52	4.27	9.93	5.21	1.1	9970	1.35	2.02	7	3	3	2	0	0
2019070431		29	Primary infertility	2	22.7	5.8	159.8	0.95		6.41	2.1	4801	9.18	14.02	14	8	9	7	0	0
2019091048		34	Secondary infertility	4	22.9	8.09	54	57.01	15.82	4.8	0.69				13	8	13	3	0	0
2019060722		31	Primary infertility	5	25.5	5.47	99.02		28.66	5.27	0.8	12118	1.25	2.67	14	5	13	5	0	0
2019070997		28	Primary infertility	1	20.1	6.27	485	1.96	10.01	5.26	1.34				28	2	4	1	0	0
2019051302		29	Secondary infertility	7	27.9	5.64	45	1.93	9.56	4.03	1.51				1	1	1	0	0	0
2018120956		42	Primary infertility	1	19.6	17.53	269		7.32	6.61	2.28	2134	9.1	2.2	1	0	0	0	0	0
2019050196		28	Primary infertility		25.4	6.01	77	0.93	14.62	1.89	1.05				16	18	16	5	8	5
2019071402		25	Primary infertility	3	17.4	8.48	49	2.7	28.72	3.53	0.51				1	2	1	0	0	0
2019110870		30	Secondary infertility	2	22.2	6.81	152	2.69	25.68	5.16	1.45	17622	2.26	4.54	4	3	3	2	2	0
2019051393		27	Primary infertility	1	20.8	6.54	154		22.61	13.75	1.22				52	26	23	2	5	2
2019040234		36	Primary infertility	10	25.4	8.9	176	5.13	9.44	2.38	2.14	11519	1.38	3.26	2	2	2	1	1	1
2019050446		40	Secondary infertility	19	20.7	7.64	99	2.64	11.76	4.64	1.27				5	6	5	3	3	3
2019111153		33	Secondary infertility	5	24.6	4.93	44.62	0.16	16.26	3.23	0.28				21	14	18	13	13	13
2018120393		27	Secondary infertility	2	20.8	2.9	1297	2.29	16.78	2.53	0.69	8968	0.42	2.64	15	12	12	2	2	2
2019050773		37	Secondary infertility	2	24.2	6.58	143.8	0.38	13.41	2.48	1.32	6579	5.9	3.66	18	20	15	3	3	0
2019070289		33	Primary infertility	5	21.5	3.89	84.15	0.31		5.41	64.53				11	6	10	2	0	0
2019080594		26	Secondary infertility	3	22.7	7.62	139	0.3	6.28	6.52	1.52				26	26	26	14	0	0
2019110886		43	Secondary infertility	3	24										8	4	8	4	0	0
2019040494		28	Primary infertility	5	22	7.49	138	2.26	15.97	5.62	2.52	17622	1.97	5.09	9	7	7	5	5	5
2019071235		31	Secondary infertility	4	17.7	14.24	235	1.54	13.7	4.92	1.32				6	3	3	2	0	0
2019091239		27	Secondary infertility	3	28	6.22	171.3	0.71	25.87	5.7	1.04				1	1	1	1	0	0
2019060980		38	Secondary infertility	3	23.8	9.61	31.47	0.59	5.73	2.53	0.15	6126	1.23	4.79	20	11	13	8	0	0
2019030373		27	Primary infertility	2	25.4	6.65	103	2.69	17.76	4.46	1.57	17622	1.76	3.01	31	13	21	8	0	0
2019070929		23	Secondary infertility	4	21.7	3.3	79.4	0.4	29.3	3.4	0.9	6727	2.45	3.18	2	0	2	2	2	1
2019020078		35	Primary infertility	3	21.5	7.79	301	2.34	14.85	6.75	1.41	8305	1.83	2.2	9	9	7	3	3	0
2019060842		38	Primary infertility		19.5		6987	3.03		13.48		17622	1.88	10.74	8	10	8	2	2	1
2019070738		36	Primary infertility	6	19.9	9.14	282	1.6	16.73	4.72	0.94				7	7	7	5	5	0
2018120549		29	Primary infertility	6	24.2	7.53	20	0.17	5.66	3.79	0.59	12374	3.88	3.17	11	8	8	5	5	0
2019080031		46	Primary infertility	3	22.8	15.75	389	0.85	10.49	5.75	0.44	3655	2.91	1.8	13	3	13	11	11	1
2019040797		31	Primary infertility	3	28.7	11.85	173	2.42	8.85	3.56	2.52	1604	1.94	4.44	15	0	0	0	0	0
2019100588		37	Secondary infertility	0	19.2	7.47	323	1.09	31.98	2.73	1.32				3	1	3	1	2	0
2019020571		27	Secondary infertility	2	25.5	5.54	44.52	0.06	36.06	6.61	75.21	17622	5.19	11.3	6	3	3	0	1	0
2019110996		28	Secondary infertility	6	18.8	6.05	259	4.88	12.13	4.43	2.25				15	5	8	3	5	3
2019060067		33	Secondary infertility	2	23	6.58	88	2.11	9.8	4.3	1.29				15	7	11	7	7	7
2019031178		28	Primary infertility	2	20.8	4.76	277	0.99	13.36	7.76	1.72	17622	0.89	8.86	13	11	10	3	6	0
2019060329		34	Primary infertility	2	21.9	6.26	142	4.75	17.5	4.33	1.59				5	5	5	2	2	0
2019020272		32	Secondary infertility	4	18.8	8.51	303	3.75	14.65	3.01	1.63	13722	1.23	7.86	7	4	2	1	1	1
2019040745		25	Secondary infertility	3	19.7										45	30	27	15	17	3
2019080532		42	Secondary infertility	2	20.7	8	169.69	0.05	9.51	6.99	0.13	12247	2.64	5.37	19	21	17	5	6	1
2019091217		38	Secondary infertility	7	21.3	8.67	200	1.96	19.17	2.79	1.71				10	9	9	5	5	1
2019090431		27	Secondary infertility	4	23.2	15.06	83								9	8	8	5	5	2
2019030801		30	Secondary infertility	9	29.3	5.07	90	2.79	12.59	1.85	2	8279	0.81	4.38	21	17	21	9	10	0
2019100798		24	Secondary infertility	2	24.6	4.44	102.3	1.02	34.31	0.78	1.22	7898	1.45	2.91	13	8	8	5	0	0
2019110484		28	Primary infertility	6	25.1	6.62	24.56	0.3	242.6	4.49	0.69				16	12	12	8	0	0
2019070414		28	Secondary infertility	2	19.1	7.54	173	2.72	16.21	4.33	1.64	4699	5.72	1.14	19	6	10	4	0	0
2019020767		35	Primary infertility	1	22.2	7.52	62	0.1	15.43	3.97	0.16	17622	1.11	5.9	6	4	4	4	0	0
2019090741		29	Primary infertility	2	28.7	6.59	107	2.64	11.87	1.93	2.1				12	10	11	1	0	0
2019071258		37	Secondary infertility	1	23.4			18.34				17622	1.23	6.35	11	7	8	2	0	0
2019050461		32	Secondary infertility	3	27.1	5.4	33			2.97	0.48				6	4	4	1	2	0
2019120607		36	Secondary infertility		26.3	8.83	18	0.2	7.94	1.64	0.85	3255	4.04	8.69	2	2	2	2	2	2
2019040267		43	Primary infertility	3		6.12	184	2.16	8.28	6.04	0.82	17622	5.33	3.15	8	5	8	4	0	0
2018120670		22	Primary infertility	2	24.7	6.6	247	1.76	16.01	4.83	1.7	14732	2.76	3.08	33	22	32	11	0	0
2019060475		27	Secondary infertility		26.8	3.69	173.2	0.49	12.95	5.69	2.36				10	7	9	2	0	0
2019040113		21	Secondary infertility	3	22.3	7.44	145	0.76	14.75	4.69	1.03	4536	1.15	2.98	5	4	4	1	0	0
2019051031		29	Secondary infertility	3	18.9	7.08	62	0.78	17.3	3.25	0.78				4	4	4	0	0	0
2019031414		32	Primary infertility	4	23	12.96	247	1.29	10.23	3.27	1.08	4835	0.63	0.92	10	9	8	1	2	1
2019100392		31	Primary infertility	1	21	4.19	50.37		54.08	4.04	0.8				10	5	7	1	2	1
2019060780		21	Primary infertility	2	26.3	5.07	162.2		25.41	8.48	2.72				25	9	24	15	0	0
2019040373		29	Secondary infertility	4	24.2	2.92	237	2	19.13	5.57					10	5	5	4	0	0
2019091129		32	Secondary infertility	2	25.3										27	15	19	2	0	0
2019060806		36	Secondary infertility	1	20.7	8.69	397	1.24	7.31	4.49	1.28	17622	0.86	11.94	2	1	1	1	0	0
2019111190		27	Secondary infertility		23.4	5.78	208		14	3.58	1.84				11	4	6	2	0	0
2019041206		29	Secondary infertility	3	21.5	9.71	76.82	18	18.54	30.21	1.6				17	7	7	6	0	0
2018120260		30	Primary infertility	4	19.7	6.02	33.57	1.98	30.44	3.67	1.29	17622	1.28	3.47	9	2	3	1	0	0
2019110789		26	Secondary infertility	2	21.7	6.1	202.9		38.02	20.97	1.95	17622	11.85	8.36	13	8	4	2	3	1
2019100061		39	Secondary infertility	3	19.1	7.22	286	3.61	12.39	1.75	0.87				7	4	3	2	0	0
2019031336		27	Primary infertility	5	24.5	5.13	165	2.68	16.5	9.08	2.06	17622	1.8	3.53	8	5	7	4	0	0
2019100674		38	Primary infertility	3	26	4.96	138	2.61	9.16	2.74	0.1				24	0	0	0	0	0
2019020667		31	Primary infertility	2	22.8	4.36	45.61	0.36	7.23	4.22	27.99				15	7	9	6	0	0
2019050195		30	Secondary infertility	7	22.3	4.48	76	2.89	15.29	4.02	1.08	17622	9.35	15.66	5	5	5	4	0	0
2019050735		34	Secondary infertility	2	25.7	14	160		19	9	79				16	10	13	11	0	0
2019030668		27	Primary infertility	4	25.7							17622	3.04	5.11	3	3	3	2	0	0
2019031354		44	Secondary infertility	2	21.4	10.85	402	1.57	22.6	5.2	3.15	310	5.5	1.03	5	5	5	1	5	0
2019100862		26	Secondary infertility	1	19.5	11.21	292	55.41	12.32	3.25	0.47				24	15	17	15	0	0
2019101129		32	Primary infertility	2	22.3	7.46	185	4.17	16.39	7.45	5.62	17622	3.29	6.66	12	8	11	8	0	0
2019100034		36	Secondary infertility	10	23	7.74	204	1.76	15.43	4.89	1.2				13	9	8	4	4	4
2019120877		22	Primary infertility	1	19.1	8.4	186	5.47	19.53	7.43	2.55				14	7	12	6	0	0
2019080513		28	Secondary infertility	1	22.3	5.81	95.77	1.14	401.75	2.86	1.33	17622	1.83	3.56	27	15	23	9	0	0
2019101191		24	Secondary infertility	3	22.2	8.73	88	1.56	13.41	4.48	1.27	9334	1.5	3.9	11	9	11	6	0	0
2019040682		28	Primary infertility	1	23.4	6.23	157	0.77	10.25	8.06	1.14	17622	0.17	11.05	12	6	7	1	0	0
2019120101		29	Secondary infertility	2	25.1	7.46	112	2.14	14.96	4.17	1.57	5024	7.75	2.91	24	20	23	12	0	0
2019020638		24	Secondary infertility	3	18.8	3.78	82	1.41	11.14	7.35	1.61	17622	1.59	4.54	21	16	19	8	0	0
2019030484		30	Primary infertility	2	17.3	6.25	228	3.61	9.32	4.15	1.78	8530	0.87	4.53	9	7	7	3	0	0
2019101035		21	Secondary infertility		18.8	6.87	88	3.11	9.93	3.29	0.73	10097	1.12	4.18	4	6	4	1	1	0
2019120798		25	Secondary infertility	1	19.1	7.56	124	2.97	10.74	13.07	2.15	17622	3.08	5.26	11	13	9	3	4	1
2019110625		30	Primary infertility		27	7.16	90	1.16	9.65	2.15	2.54	17622	0.6	8.98	14	11	13	7	0	0
2019110610		32	Primary infertility	2	27	5.35	56.45	0.09	18.07	11.21	0.34	5928	0.16	2.61	11	8	8	2	0	0
2019060727		24	Primary infertility	2	20.9	7.65	356			12.26					12	9	12	4	0	0
2019081253		22	Primary infertility	2	16.9	8	137	3.3	16.85	10.37	2.45				42	5	25	11	0	0
2019111154		30	Secondary infertility	1	26.4	5.69	91	2.09	9.74	3.03	1.61				13	7	13	5	0	0
2019100166		34	Secondary infertility	3	24.8	6.35	150	4.47	8.7	5.74	1.79				10	5	6	4	0	0
2019100093		22	Primary infertility	3	22.3	6.09	40.25	0.29	21.51	5.86	0.19				10	6	8	3	0	0
2019050158		29	Primary infertility	5	25.5	7.18	32	2.6	15.96	8.72	1.2	4670	1.9	2.02	14	5	9	2	0	0
2019060975		36	Primary infertility	2	21.1	5.99	186.7	2.44	5.65	7.82	1.02				9	4	9	4	0	0
2019031320		40	Primary infertility	5	19.4	8.55	290	1.12	10.08	5.27	1.62	4305	3.45	2.53	30	18	22	7	0	0
2019111076		34	Primary infertility		22.9	8.22	42.2	0.27	21.1	5.47	0.33				5	3	3	2	0	0
2019061072		36	Secondary infertility	16	27.3	5.31	143	6.42	56.97	2.23	0.66	17622	0.56	10	22	14	20	6	0	0
2019050286		31	Secondary infertility	2	24.5	6.91	169	1.6	12.04	3.79	2.63	17622	4.76	4.52	33	18	25	3	0	0
2019010167		36	Primary infertility		21.5	7.04	107		7.74	2.29		11558	3.86	2.88	2	2	2	0	0	0
2019041408		37	Secondary infertility	9	25.7	8.15	85	1.89	20	4.12	2.06	4472	1.63	0.91	2	1	1	1	0	0
2019061137		28	Secondary infertility	3	20.2	7.24	208	2.09	9.54	3.81	0.83				10	7	8	4	0	0
2019030181		30	Secondary infertility		18.6	10.02	141	2.05	28.9	4.75	0.89	6878	4.57	9.45	14	8	13	6	0	0
2019030201		24	Primary infertility		18.6	5.61	218	2.01	10.43	4.04	1.35	17622	4.18	1.81	9	4	6	5	0	0
2019031389		35	Secondary infertility	3	28.8	6.93	39.07		8.88	2.7	0.77	2040	0.28	1.55	12	8	8	8	0	0
2019070383		28	Secondary infertility	2	21.8	5.61	51.81	0.34	22.07	4.74	0.17				3	2	2	1	2	0
2019031252		34	Secondary infertility	8	20	4.95	88	2.88	10.63	5.16	1.14	17622	1.75	4.34	6	3	4	4	4	4
2019031412		28	Secondary infertility	1	18.7	4.66	87		20.96	1.63	0.55				7	6	7	5	0	0
2019080981		30	Secondary infertility		19	9.26	68	1.38	20.82	7.46	1.72				5	5	5	2	0	0
2019031082		29	Primary infertility	1	22.7	7.17	65	0.29	9.28	2.23	0.66				9	0	0	0	0	0
2019050566		28	Secondary infertility	1	18.3	7.22	108	1.16	8.18	8.31	1.65				12	9	11	9	0	0
2019030978		28	Primary infertility	3	19.5	4.44	31.4		9.21	4.26	0.91	17622	7.98	2.24	13	8	11	6	0	0
2019120839		37	Primary infertility		19.4	2.27	456	3.51	11.06	1.27	2.86				15	9	11	3	0	0
2018120249		32	Secondary infertility		23.1	9.08	182	1.83	8.58	4.88	1.91				4	1	4	2	0	0
2019090786		23	Secondary infertility	2	21.5	5.9	110	1.45	17.7	4.78	1.54				28	13	22	14	0	0
2019090473		26	Secondary infertility	3	25.4	6.91	97	5.26	18.99	7.03	0.98				22	1	1	0	0	0
2019080810		28	Primary infertility	1	20.9	9.07	155	1.55	12.3	6.49	1.55				21	11	15	8	0	0
2019031377		40	Secondary infertility	13	26.4	9.77	160	1.08	10.52	4.03	1.12				23	16	22	7	0	0
2019100212		24	Primary infertility	1	21.1	7.03	234	2.7	19.27	4.89	1.81				12	11	9	4	4	4
2019100190		33	Secondary infertility	9											13	8	13	6	0	0
2019080322		29	Primary infertility	1	18.8	5.85	52.64	1.24	20.68	13.99	78.01				6	7	6	1	2	0
2019031191		29	Primary infertility	4	21.1							14517	8.29	2.87	16	10	12	5	0	0
2019080954		22	Primary infertility	1	18.6	6.88	171	2.4	8.2	3.32	1.03				30	15	16	5	0	0
2019080379		25	Secondary infertility	3	20.3	12.56	202	2.71	24.52	6.97	1.82				4	0	3	0	0	0
2019031185		39	Secondary infertility	3	18.6	7.82	483	1.91	8.53	6.26	1.78	14086	3.19	3.03	9	5	4	3	0	0
2019030913		36	Secondary infertility	5	22.7	6.24	109.6	0.55	247	5.37	0.96	17622	1.31	3.15	6	3	3	3	0	0
2019030730		37	Secondary infertility	1	22.4	7.23	264	2.92	35.91	5.73	1.58	11839	3.3	6.13	19	10	9	5	0	0
2019090573		34	Primary infertility	6	27.9	7.19	303	0.28	15.23	2.54	2.43				4	2	3	0	0	0
2019091039		24	Secondary infertility	1	23.9	8.07	202	10.35	18.74	8.67	3.08				15	10	13	5	0	0
2019110205		36	Primary infertility	8	28	6.96	78	2.41	15.28	2.52	1.03				20	16	17	10	0	0
2019070704		27	Primary infertility	2	26.8	7.63	152.3	0.74	32.91	9.45	1.68	6566	0.37	3.25	15	11	13	7	0	0
2019030378		30	Secondary infertility		25.7							17622	8.63	1.94	11	6	11	6	0	0
2019090085		32	Secondary infertility	1	20	1.44	68	4.01		2.08					30	21	27	15	0	0
2019041319		32	Secondary infertility		21.3	6.42	363	1.06	17.28	7.51		17622	2.72	5.1	12	6	7	4	0	0
2019060553		31	Secondary infertility	5	21.5	11.37	245	1.9	16.28	7.48	0.5	17458	1.74	9.55	5	3	4	2	0	0
2019080770		30	Primary infertility	1	23.1	7.5	263	4.87	14.66	5.04	1.43				17	11	14	5	0	0
2019101065		26	Secondary infertility	3	20.7	5.34	91	3.1	12.09	5.4	1.9				10	5	7	2	0	0
2019100790		24	Secondary infertility	2	22.9	5.26	93	4.29	21.98	10.3	2.85	17622	0.68	5.07	14	12	14	10	0	0
2019090042		31	Primary infertility	5	45.7	14.86	164	3.88	21.3	3.97	1.98				20	12	14	8	0	0
2019040263		27	Secondary infertility	1	19.8	7.27	306.7	1.27	18.5	9.93	0.4				17	2	2	2	0	0
2019051236		35	Secondary infertility	2	23	6.96	326	2.28	25.84	6.75	2.63				13	11	12	6	0	0
2018121313		27	Secondary infertility	3	20.5	6.19	433	2.91	6.05	5.3	1.88	17622	2.38	2.8	13	7	8	5	0	0
2019031375		25	Secondary infertility	5	25.7	8.01	108	2.09	10.19	4.53	1.49	17622	1.81	3.43	9	4	4	2	0	0
2018120869		31	Secondary infertility		22	6.34	160.1	0.61	20.55	6.15	0.45	17622	1.17	6.39	8	6	7	4	0	0
2019050110		38	Secondary infertility	7	19.53	9.55	251.5		27.08	7.41	0.63	2412	0.65	0.15	20	13	19	10	0	0
2019050609		28	Secondary infertility		22.2										16	9	11	5	0	0
2019040134		32	Secondary infertility	5	25.4	7.48	158	4.36	12.4	6.97	1.29	5207	4.19	2.92	22	9	10	5	0	0
2019040893		31	Primary infertility	1	22.2	7.56	142	1.66	9.45	3.34	2				20	14	15	11	0	0
2019060299		33	Secondary infertility	8	20.6	4.67	138	2.39	11.33	3.85	1.44	17622	1.24	3.97	11	8	10	4	0	0
2019020046		29	Primary infertility	4	21.2	7.02	215	1.3	13.15	3.98	2.8	17622	1.74	3.82	17	16	14	7	7	1
2019020395		28	Primary infertility	0	19.6	7.28	270	1.83	7.75	3.04	1.84	12289	1.62	3.6	13	7	9	4	0	0
2019041093		31	Secondary infertility	1	21.5	7.28	99	3.87	15.14	5.98	2.13	17622	1.82	8.96	12	7	11	6	0	0
2019080652		30	Secondary infertility	2	26	7.29	195	1.53	10.51	1.93	1.62				9	8	9	4	0	0
2019050258		29	Primary infertility	5	24.2	5.09	92	1.62	27.67	5.67	1.66	17622	17.84	4.87	9	6	9	5	0	0
2019110975		28	Primary infertility		21.7										33	16	20	9	0	0
2019020307		31	Primary infertility	2	22.5							6978	3.04	2.16	16	10	12	7	0	0
2019060716		28	Secondary infertility	1	21	8	109	1.68	17.93	6.92	1.63	17622	1.05	8.97	30	22	26	17	0	0
2019100526		29	Primary infertility	3	24.5	6.91	261	2.35	9.82	4.46	1.67				9	8	9	4	0	0
2019051136		34	Primary infertility	2	22	7.02	119	8.2	10.21	4.44	1.52				14	10	14	4	0	0
2019081259		25	Secondary infertility		19	6.02	47	1.91	13.53	3.57	0.67				9	7	9	2	0	0
2019020020		34	Primary infertility		18.8	5.42	279	0.85	7.72	21.89	1.78	17622	0.57	9.5	11	2	3	2	0	0
2019030501		24	Primary infertility	4	24.4	4.29	64.58	4.81	10.56	6.24	110.3	17622	2.28	16.96	10	9	9	5	0	0
2019071069		29	Primary infertility	4	19.1	11.83	190	2.01	8.84	6.71	2.43				4	3	4	2	0	0
2019040122		31	Primary infertility		22	6.37	86	2.93	40.55	2.49	1.38				14	12	14	7	0	0
2019051277		41	Primary infertility		21.9	7.25	25.55	0.5	16.38	2.7	36.34	17622	2.45	5.48	3	1	2	1	0	0
2019010815		25	Secondary infertility	2	20.8	5.86	326	3.09	10.7	6.25	2.55	17622	0.47	4.89	28	14	22	11	0	0
2019100231		33	Secondary infertility	3	19.1				19.46						11	10	10	4	0	0
2019050959		28	Primary infertility	6	24.5	6.4	234	1.61	13.32	18.24	2.29				11	9	11	8	0	0
2019080011		26	Primary infertility	4	20.3	6.06	27	0.16	29.44	3.94	1.32				17	11	15	8	0	0
2019100617		26	Primary infertility	4	24	4.58	293	12.02	10.69	9.89	2.09	15344	0.8	3.28	23	16	16	5	0	0
2019090038		26	Secondary infertility	6	22.6	9.61	142	7.39	6.79	4.95	4.62	15651	1.09	12.71	4	1	2	1	0	0
2019031445		36	Primary infertility	14	21.23	5.88	77	1.38	16.08	3.91	1.53	17622	1	4.58	13	6	7	5	0	0
2019111247		30	Secondary infertility	3	23.4	6.27	206	1.83	26.54	3.09	1.76	17622	0.24	6.06	23	18	21	9	0	0
2019060878		38	Secondary infertility	1	21.9	9.66	223	2.78	5.45	8.44	1.68				14	7	10	6	0	0
2019080095		23	Secondary infertility	2	27.3	7.18	330		9.72	5.18	1.7				4	2	2	1	0	0
2019010084		26	Primary infertility	2	28.3	4.82	165.34	2.25	141.46	2.7	2.17	17622	4.67	3.56	13	8	10	8	0	0
2019090765		29	Primary infertility	7	24.3	5.75	103	2.97	41.38	2.33	2.44				9	6	9	4	0	0
2019070137		36	Secondary infertility	6	19.5	12.49	185	2.07	9.79	4.88	2.61				14	9	9	5	5	2
2019080947		35	Primary infertility		25.4										15	8	12	5	0	0
2019090313		29	Secondary infertility	1	21.8	7.45	43	0.92	12.54	7.67	1.34				31	22	21	12	12	2
2019071029		31	Secondary infertility	5	21.5	5.89	28	0.98	14.82	8.28	1.01				4	6	4	1	2	0
2019100542		34	Secondary infertility	2	20	8.75	181	8.35	30.38	3.56	1.83				8	7	6	0	3	0
2019040368		37	Primary infertility	13	21.2	4.36	99	2.26	17.06	2.29	1.64				17	15	15	7	9	2
2019110593		26	Primary infertility	2	16.8	12.28	185	1.73	33.98	5.9	1.93				7	0	0	0	0	0
2019080443		29	Secondary infertility		21.5	8.13	90	2.64	6.58	6.86	0.92				10	7	9	2	0	0
2019110617		36	Secondary infertility	2	21.5							14199	4.94	3.04	15	16	11	6	7	0
2019061150		29	Secondary infertility	2	23	4.43	185	2.98	9.62	5.5	1.9	17622	0.53	4.56	27	20	24	12	0	0
2019081141		27	Secondary infertility	2	20.6										14	0	0	0	0	0
2019100620		34	Secondary infertility	2	23.4	5.48	108	1.75	12.33	4.36	1.4				14	10	11	6	0	0
2019050983		38	Secondary infertility		22.7	9.28	265	0.59	22.45	3.09	1.41	6261	7.95	1.34	10	9	8	6	0	0
2019090974		32	Primary infertility	5	19.4	8.07	30	0.62	17.05	2.27	0.46				20	8	15	3	0	0
2019110904		28	Secondary infertility	3	19.9	5.71	152	2.56	21.12	6.59	2.02	17622	1.06	3.77	9	6	9	4	0	0
2019100327		28	Primary infertility	2	21	8	15	0.19	8.43	5.35	0.43				19	8	15	12	0	0
2019060854		41	Primary infertility	1	21.5	8.86	315	1.74	9.07	5.44	1.47	13883	0.54	5.2	10	6	7	5	0	0
2019071341		30	Secondary infertility	2	20.2	5.63	60	0.3	41.69	3.19	1.12				5	3	5	1	0	0
2019040163		32	Secondary infertility	10	18.8	6.18	93	2.54	13.68	3.03	0.84	17614	0.19	2.87	5	2	4	2	0	0
2019050845		34	Secondary infertility	4	26.3										14	8	10	3	0	0
2018121323		29	Primary infertility	3	21.9	6.33	74.7		12.73	4.18	0.99	7563	4.28	3.3	11	6	6	4	0	0
2019070039		32	Primary infertility	8	18.4	7.5	202			1.52					9	11	7	2	3	0
2019010708		28	Primary infertility	3	20.8	9	247	1.49	12.52	5.9	0.84	17622	2.59	4.07	20	22	18	6	6	0
2019030701		37	Primary infertility	4	24.4	8.45	123	1.14	4.8	4.27	2.09	17622	2.88	5.25	4	2	2	1	1	0
2019091322		31	Secondary infertility	3	21.5	5.91	148	1.15	14.17	5.92	1.13	16043	1.46	3.04	9	10	9	2	2	2
2019110366		40	Primary infertility	3	25	9.24	60		10	5.4	0.7				4	2	3	1	1	1
2019031222		27	Secondary infertility	3	21.3	7.11	401	2.08	10.58	9.02	1.59	17622	3.35	5.27	20	19	18	3	9	3
2018121097		24	Primary infertility	1	24.5	8.16	73	3.6	15.17	6.22	1.07	12018	5.08	3.19	8	5	6	2	3	2
2019111086		27	Primary infertility	4	21.5	7.47	183	5.21	33.07	13.98	2.11	15604	4.86	1.99	9	6	6	5	5	5
2019010235		27	Primary infertility	2	27.7	7.5	357	2.25	11.39	2.57	2.04	17622	2.39	4.27	8	8	7	3	3	3
2019030547		30	Secondary infertility	1	24	8.04	52.78	0.87	25.27	2.99	46.43	17622	3.39	7.12	2	1	2	0	1	0
2019080678		31	Primary infertility	4	24.5	3.39	398.9		16.15	6.54	1.49				9	6	6	2	2	2
2019031505		28	Primary infertility	6	27	5.5	109.9		27.49	9.58	1.65	7779	4.56	3.23	15	8	14	4	5	4
2019050741		45	Primary infertility	4	23.4	14.4	137	3.58	11.7	3.33	1.03				17	12	14	4	0	0
2019020087		25	Primary infertility	2	21.5	6.62	66	0.96	10.1	4.46	1.57	6754	7.42	1.33	6	1	2	1	0	0
2019050945		27	Primary infertility	3		8.87	20.84		12.1	16.21	1.97	17622	3.24	3.93	7	3	4	4	0	0
2019081419		29	Secondary infertility	2	23	6.42	228	2.07	20.91	3.51	0.85				14	11	14	8	0	0
2019070404		29	Primary infertility	3	22.1	4.8	180	2.36	14.59	3.41	2.14	17622	0.69	10.31	12	7	10	4	0	0
2019100936		28	Primary infertility	3	21.2	6.9	132	1.49	6.65	8.97	2.43	17622	0.95	4.47	14	12	13	6	0	0
2019020080		25	Secondary infertility	1	20.1	7.35	9	3.14	12.3	4.11	1.59	17622	0.97	1.37	13	8	10	1	0	0
2019031309		33	Primary infertility		25.4	6.91	5572	3.41	35	4.88	1.55	7809	0.9	1.49	54	50	47	9	12	1
2019070924		33	Secondary infertility	10	23.2	6.31	99.95	0.38	19.02	2.54	0.36	11202	0.89	4.36	10	1	8	4	0	0
2019090360		30	Secondary infertility	2	29	6.35	68	2.36	9.95	2.95	1.21				12	10	11	6	0	0
2019110521		34	Secondary infertility	4	25.4	7.19	332	3.58	14.32	4.16	2.2				13	9	10	5	0	0
2019081011		30	Primary infertility	5	20.8	7.37	222	5.33	16.25	5.96	1.72				17	9	15	6	0	0
2019091146		31	Primary infertility	1	22.5							10559	2.4	3.68	10	4	8	4	0	0
2019080325		32	Secondary infertility	1	20.5	5.59	58.14		14.6	4.05	0.22	4877	2.57	2.33	3	3	3	1	0	0
2019050030		32	Primary infertility	5	26.6	7.19	115		18.96	3.48	1.64	17622	5.43	3.48	5	4	4	1	0	0
2019050191		28	Secondary infertility	1	21.4	5.67	105	0.77	572.05	2.75	1.04				26	18	23	11	0	0
2019050117		39	Primary infertility		20.2	9.58	109		13.07	5.86	1.15				2	0	0	0	0	0
2019010419		26	Primary infertility	3	27.3	5.9	95.36		19.02	6.58	2.77	17622	5.01	3.12	4	1	2	1	0	0
2018121206		40	Primary infertility	17	34	6.98	355	2.68	23.05	7.83	2.65	17622	13.46	4.2	12	7	7	3	0	0
2019090565		27	Secondary infertility	5	29.3	3.24	28	0.3	14.24	5.49	1.46				21	16	19	9	0	0
2019051059		32	Secondary infertility		23.4	6.82	28.04		24.78	5.47	0.54	17622	0.76	4.22	17	0	1	0	0	0
2019051257		39	Primary infertility	4	23.1	3.34	69	0.92		0.8					24	15	24	7	0	0
2019050049		29	Secondary infertility	3	21.4	5.2	154	3.76	36.96	3.32	2.5				18	10	18	6	0	0
2019030508		41	Primary infertility	2	19.5	19.51	186	1.36	15.27	5.64					11	10	11	5	0	0
2019050411		33	Secondary infertility	2	18.8	8.58	147	1.93	8.52	6.29	1.45	17622	1.95	7.04	11	5	7	1	0	0
2019080110		32	Secondary infertility	2	23.66	4	181.7		14.67	8.3	2.24				9	5	6	5	0	0
2019090022		33	Secondary infertility		22										8	7	8	2	0	0
2019030471		37	Primary infertility	2	21.8	11.95	219	2.25	7.84	7.09	1.18	7302	2.52	3.23	6	1	3	2	0	0
2019041126		29	Primary infertility	4	24.5	8.74	12		19.21	4.24	1.15	6693	2.3	2.34	3	3	2	0	1	1
2019030795		37	Secondary infertility	3	22.5	9.55	466	4.47	19.92	4.25	0.53	4157	2.06	2.64	4	1	3	2	0	0
2019030207		29	Secondary infertility	3	23.4	5.43	103	2.23	9.41	2.85	1.82	11316	1.35	2.43	11	7	8	2	0	0
2019120832		29	Primary infertility	2	21.1	6.39	273	5.43	16.14	2.5	2.78				21	18	21	10	0	0
2019070461		37	Primary infertility	1	23.4	4.89	115.1	0.85	16.42	3.38	0.73				16	12	14	12	0	0
2019071009		30	Primary infertility	8	26	6.46	269	2.79	21.29	4.98	2.49				17	12	17	7	0	0
2019100535		33	Primary infertility	7	17.6	6.84	153	2.48	14.62	3.96	2.15				17	9	14	2	0	0
2019090330		30	Secondary infertility	2	25.3	6.5	33.71	0.43	33.45	3.76	23.51				6	4	6	4	0	0
2019050848		33	Secondary infertility	12											8	3	7	3	0	0
2019060570		43	Secondary infertility	2	25.2	8.33	43.72		23.35	3.69	0.35				6	2	4	3	4	3
2019101085		27	Secondary infertility		22.6	4.82	0.05	1.28	12.21	3.45	0.48	17622	0.26	5.34	11	10	10	9	0	0
2019050669		28	Secondary infertility	1	18.7	8.04	101	0.88	7.9	14.49	1.56	17622	1.74	4.16	7	9	7	2	4	0
2019110319		31	Secondary infertility	6	22.86	5.79	144.6	0.9	2.41	2.41	0.8	17622	2.6	4.71	17	14	14	8	10	1
2019101244		40	Secondary infertility	5	29	7.28	34	0.54	10.88	3.93	0.96				12	10	8	1	3	1
2019041022		37	Secondary infertility	2	18.8	7.8	234.1	0.45	16.08	5.34	0.11	13527	2.09	2.92	15	8	5	1	2	0
2019081356		28	Primary infertility	1	17.5	6.22	199	2.25	544.2	7.69	1.4				11	11	9	3	3	0
2019060557		28	Secondary infertility	1	22.9	6.72	142	2.54	18.34	4.57	1.42				18	17	17	10	12	10
2019031453		39	Primary infertility	12	20.1	6.86	144	2.95	20.15	3.58	1.16				6	1	1	1	1	0
2019110208		31	Secondary infertility	1	19.8	8.58	237	0.74	7.59	7.22	1.78				7	4	3	1	1	0
2019101184		29	Secondary infertility	3	24.6	6.18	212	1.42	11.51	3.87	1.29	17622	2.62	3.66	8	3	3	0	1	0
2019030051		29	Primary infertility	2	19.5	6.23	226	2.48	14.34	6.65	1.73	17622	1.36	10.89	6	7	6	3	4	0
2019030566		35	Secondary infertility		20.4	7.81	153	1.12	10.04	6.48	0.92	17622	1.2	5.25	11	12	10	1	2	0
2019080211		37	Secondary infertility	5	24.2	6.68	188	1.42	12.3	6.14	1.01				17	13	12	7	8	1
2019030429		30	Secondary infertility	6	21.2	4.4	111.3	0.33	36.52	6.09	1.4	17622	2.75	4.68	2	2	2	1	2	0
2019071410		35	Primary infertility	2	22.4	6.78	174	1.57	16.08	5.05	1.82				6	7	6	4	4	1
2019070003		29	Primary infertility	8	22.6	6.34	119	1.17	22.22	3.33	1.38	8835	1.71	2.51	12	8	9	6	6	6
2019030175		27	Primary infertility	4	21.2	9.32	239	3.55	8.68	3.98	2.7	9480	0.48	8.08	17	14	13	5	5	2
2019020282		34	Primary infertility	10	21.5	10.5	87	1.18	11.82	6.58	0.34	3119	8.36	1.71	7	6	7	7	7	0
2018120843		29	Primary infertility	3	27.2							6036	2.09	2.72	16	17	14	0	9	2
2019111171		34	Primary infertility	3	25.2	5.7	167	4.53	18.88	1.73	2.15				13	5	8	4	5	4
2019101082		35	Primary infertility	14	29.8	5.42	108	3.14	12.65	3.51	3.47				10	10	9	0	3	0
2019051360		37	Primary infertility	2	24.8	11.47	283	1.64	12.4	4.44	2.79	13671	6.25	2.39	16	17	14	3	6	4
2019080461		29	Primary infertility	9	29.1	6.47	128	1.96	17.53	2.96	1.81	11457	3.25	1.37	9	9	6	0	2	0
2019040611		33	Primary infertility	6		9.04	103	2.13	6.68	4.79	1.74				29	25	19	10	11	0
2019060313		39	Primary infertility	10	25	8.3	141	0.94	12.2	4.81	1.04	17622	2.13	98.95	10	9	9	6	7	3
2019050944		31	Primary infertility	8	28.9	4.85	121	0.6	9.17	2.04	0.82	3716	2.72	6.11	3	3	3	2	3	0
2019071179		45	Primary infertility		23	9.5	148		11.96	1.96	2.05				8	8	8	3	3	1
2019050408		31	Primary infertility		18.2	6.6	114	0.8	8.06	9.67					5	3	3	3	3	0
2019051368		33	Secondary infertility	13	20.9	9.23	101	5.34	12.52	10.37	2.29				54	32	27	7	8	0
2019030962		40	Primary infertility	2	23	7.27	167	15.75	6.96	6.4	0.12	1537	13.78	1.43	5	4	3	0	1	0
2019100677		30	Secondary infertility	1	19	6.54	61		14.16	3.53	0.38	11808	2.31	4.81	15	17	14	7	7	0
2019020496		32	Secondary infertility	2	24	7.99	137	2.29	15.35	4.72	1.66	9255	5.11	2.02	10	9	7	4	4	0
2019040905		27	Primary infertility	5	22.1	10.51	227	2.32	9.31	5.48	1	3733	3.83	5.36	9	6	6	5	5	5
2019040660		27	Secondary infertility	2	22.3	5.75	149	1.63	5.15	4.71	2.57	17622	2.27	4.28	15	10	11	3	4	3
2019020021		31	Secondary infertility	4	25.6	5.86	105.3	3.68	176.5	4.03	2.5	17622	1.93	3.99	2	3	2	1	1	0
2019051353		38	Primary infertility	1	25.6	5.13	123	0.57	9.13	1.67	1.67				12	11	10	7	7	0
2019070152		27	Primary infertility	1	23.6	2.89	116.3	5.79	496.3	3.84	0.41				31	27	24	16	17	2
2019071382		27	Secondary infertility	3	21.9	5.74	18		15.98	4.64	0.77				1	1	1	0	0	0
2019070472		30	Secondary infertility	4	29.1	5.29	23	0.18	6.11	7.22	0.49				3	3	2	0	0	0
2019110314		31	Primary infertility		25.2	6.22	91	4.35	6.61	3.39	2.07	17622	1.7	8.63	16	16	15	7	10	7
2019060270		30	Secondary infertility	4	20.3		139	0.94	18.99		1.06				24	21	18	2	5	2
2019080600		36	Secondary infertility	1	24.2	6.92	73	1.54	7.47	2.96	1.34				3	1	2	0	0	0
2019110731		30	Secondary infertility	4	20.5	8.86	51	1.06	33.99	3.77	1.04	5952	0.77	4.02	4	4	4	2	2	0
2019080562		26	Primary infertility	4	25.3	7.09	102	0.56	6.69	7.06	1.69				8	3	3	0	3	1
2019100658		26	Primary infertility	1	23.5	6.32	217	1.94	22.19	4.99	0.77				12	14	12	4	4	0
2019041215		28	Primary infertility	1	22.3	4.99	161	1.85	15.51	5.11	1.62	17622	2.31	2.24	40	21	19	9	10	0
2019060609		25	Primary infertility		23.2	5.83	225	3.27	10.31	13.94	2.99	10822	2.15	3.66	33	14	18	7	8	3
2019120373		32	Secondary infertility	6	20.7	20.49	124	1.17	9.17	8	1.34				9	6	5	3	3	0
2019070977		29	Secondary infertility		22.6	4.62	110		28.32	4.18	2.13				24	24	23	17	18	4
2019051078		27	Secondary infertility	7	25.7	4.89	87.76	2.28	22.98	5.28	1.76	13002	0.4	9.46	7	4	5	1	2	1
2019060193		33	Primary infertility	3	19.1	5.24	244.1			7.15	1.4				25	14	21	8	11	3
2019110939		24	Secondary infertility	5	19	4.11	36	0.19	26.91	2.08	1.05	3770	2.59	2.95	14	10	9	4	4	1
2019101089		42	Secondary infertility		21.1	8.63	234	1.63	23.18	4.47	1.22				13	7	6	1	4	0
2019030086		33	Secondary infertility	2	21.1	7.08	424	0.97	12.7	3.09	1.28				9	9	7	4	4	0
2019020322		30	Primary infertility	3	25	6.81	207	4.47	9.95	3.3	1.83	16163	0.9	5.11	8	5	5	3	3	2
2019020292		28	Secondary infertility	4	28.7	5.33	231	1	10.36	3.31	1.45	10824	2.8	6.13	14	10	11	5	6	0
2019041407		29	Secondary infertility	4	17.6	10.26	94	1.06	15.8	10.58	1.35	17622	7.61	4.06	7	8	6	1	1	0
2019040809		29	Primary infertility	3	24.1	1.17	1123	2	30.28	5.4	2.74	13934	8.46	5.33	3	3	2	1	1	1
2019090807		23	Primary infertility	3	17.6	5.79	94	2.63	23.29	4.93	3.47				17	13	14	1	3	0
2019100518		28	Secondary infertility	2	17.2	12.12	215	1.85	24.06	4.81	1.6				1	1	1	0	1	0
2019041083		27	Primary infertility	5	22.9	6.68	237	2.82	130.3	5.35	1.2	17622	3.91	4.74	3	2	2	1	1	0
2019090778		28	Primary infertility	3	19.9	5.74	201	3.34	5.03	3.62	2.75				34	23	21	9	9	2
2019110513		27	Primary infertility	1	20.7	5.61	60	0.62	7.02	18.5	0.91				8	1	7	2	3	0
2019030658		24	Primary infertility	4	24.2	4.75	243	3.1	9.9	6.28		17591	1.11	6.31	3	2	2	0	0	0
2019110409		30	Secondary infertility	1	20.8	6.7	36.93	1.56	22.6	3.77	40.25				5	5	5	3	3	0
2019080877		32	Primary infertility	4	17.3	11.25	212	4.34	23.17	5.92	1.82				6	3	3	0	2	0
2019050148		30	Primary infertility	7	28.8	7.34	30	0.22	8.98	2.24	0.01	17622	0.93	2.52	9	3	4	1	2	1
2019110844		33	Primary infertility		21	7.05	330	3.76	7.23	4.04	2.43				9	5	7	3	4	0
2019090583		39	Secondary infertility	1	26	6	123	1.11	18.53	3.33	1.4				11	9	9	5	5	0
2019050453		25	Secondary infertility	5	20.4										9	11	9	3	5	0
2019060303		30	Secondary infertility	6	25.2	6.37	41.65	0.24	4.84	3.65	50.42				16	17	15	9	10	1
2019030604		36	Primary infertility	1	24.6	8.59	232	2.67	23.51	3.86	1.52	17622	3.43	6.03	5	4	3	1	1	1
2019060178		30	Secondary infertility	3	20.8	6.06	70	1.43	20.59	7.51	0.56	17622	3.92	7.48	20	22	13	5	6	1
2019050977		31	Secondary infertility	5	23	9.19	26	0.6	11.05	4.69	0.51	10493	1.24	3.14	18	18	15	7	8	3
2019031360		29	Secondary infertility	4	21.2	4.88	40.3	0.23	12.1	4.4		17622	2.02	3.12	5	2	2	2	2	2
2019030930		32	Primary infertility	3	23.8	8.62	128	2.41	17.29	11.22	2	17622	1.19	3.2	25	19	15	6	6	1
2019040777		32	Primary infertility	2	23.3	5.95	228	3.39	5.14	4.99	2.14	11357	0.97	4.03	12	11	11	4	4	1
2019101174		32	Secondary infertility	1	19.1	6.37	305	2.62	14.56	5.14	1.45				15	20	15	5	6	1
2019051051		35	Secondary infertility	1	24.5	6.01	135	1.69	13.13	2.53	1.2				6	5	5	3	5	2
2019110322		45	Secondary infertility		27.2	9.81	127	1.87	5.41	3.94	1.46				14	13	13	5	5	2
2019030664		29	Primary infertility	4	21.3	6.63	155	0.98	6.53	1.5	2.27	5845	1.41	1.73	4	2	3	3	3	1
2019100509		30	Primary infertility	1	20	6.04	316	4.28	25.47	6.02	1.44				1	2	1	1	1	0
2019111133		27	Secondary infertility		19.5	6.8	355	1.36	13.53	2.44	0.38				34	20	17	10	10	2
2019100497		30	Secondary infertility	4	20.6	7	175	1.31	13.11	5.4	1.37				1	1	1	0	0	0
2019030623		25	Primary infertility	3	21.2	6.1	149	1.91	18.4	4.81	1.12	17622	7.25	1.86	1	1	1	0	0	0
2019060873		30	Secondary infertility		19.6	5.11	294	1.42	16.92	4.54	0.68	17622	1.24	6.81	22	22	19	11	11	0
2019091135		31	Primary infertility	2	24.5	2.9	40.6	0.53	401	1.69	0.24				31	33	24	9	11	9
2019110113		24	Primary infertility	1	22.9	4.1	134.6	0.72	18.2	4.1	22.3	17622	1.67	4.53	15	13	10	3	3	1
2019060408		26	Primary infertility	3	23.9	8.93	179	1.86	9.85	6.4	2.2				9	12	9	2	2	0
2019031473		29	Secondary infertility	5	24.2	8.38	106		34.03	4.27	2.44	11877	1.29	3.84	7	6	6	1	2	1
2019040346		29	Secondary infertility	2	23.3	6.07	36		7.44	2.49	0.52				11	11	10	2	4	2
2019070047		29	Primary infertility	3	22.1	6.27	147	4.68	16.36	3.45	1.77	13190	1.18	3.25	28	5	10	2	2	0
2019010008		28	Secondary infertility	2	22.3		789	2.05		0.42		3544	0.01	1.35	14	6	14	7	7	3
2019030059		26	Primary infertility	2	22.8	7.43	83	0.53	13.57	4.57	0.81	17622	1.08	2.83	9	3	5	4	4	4
2019050100		37	Primary infertility	3	23.3	6.2	282	2.56	9.2	6.07	1.59				20	12	13	7	7	7
2019020637		27	Primary infertility	2	29.5	4.25	172		53.04	4.43	1.46	12675	12.67	3.24	7	4	5	1	1	0
2019030638		32	Primary infertility	3	19.5	8.76	41.23	0.6	4.85	3.61	65.52	8976	18.07	3.77	27	14	18	11	14	11
2019110413		32	Primary infertility	2	25	5.02	125	3.83	20.19	2.38	1.93				8	5	4	1	1	0
2019080552		27	Primary infertility	2	23.1	6.93	149.59	3.2	73.1	4.24	2.69				4	1	2	1	1	0
2019050060		31	Primary infertility	1	18.7	8.51	307	1.71	12.27	5.27	1.58				16	17	15	6	8	2
2019090451		25	Secondary infertility	3	19.4	7.52	136	1.5	10.19	6.52	1.34				3	2	2	0	1	0
2019070227		29	Primary infertility	3	17.2	8.8	93			2.96	0.66				10	6	6	4	4	4
2019050892		31	Secondary infertility	1	21	6.45	132	1.49	8.05	4.36	1.85				4	1	4	1	1	0
2019101005		25	Primary infertility	3	22	8.96	21.32	0.28	18.47	8.51	0.24	17622	2.01	4.86	2	2	2	1	1	1
2019040915		27	Primary infertility	5	19.5	5.68	243	3.42	10	4.86	1.77				19	16	17	11	12	9
2019100673		34	Secondary infertility	7	27.3	8.88	29.54	0.65	284.5	4.13	0.35				17	15	16	8	8	4
2019100362		34	Primary infertility	2	19	9.49	209	1.79	25.53	3.34	1.58	17622	0.65	5.57	27	18	16	4	5	4
2019020414		28	Primary infertility	6	21.9	7.16	125	1.47	12.79	2.64	1.49	16218	1.76	1.67	18	18	16	7	10	0
2019100709		24	Primary infertility	2	19.6	6.59	86		12.83	2.7	2.62				58	32	25	12	13	0
2019030905		31	Primary infertility		22.5	1.04	174.94	19.34	24.56	5.23	1.14				2	2	2	2	2	0
2019041193		31	Secondary infertility	10	20.8	1.92	592.04	37.1	375.54	1.93	0.87				5	4	4	3	4	1
2019061096		39	Secondary infertility	13	23.88	11.5	139.4	0.6	5.94	5.15	0.2	2442	4.57	2.31	19	9	11	1	2	0
2019111198		35	Primary infertility	13	23.4	7.89	200	3.15	18.26	3.99	2.8				6	4	4	1	2	0
2019030660		27	Secondary infertility	5	28.6							17622	8.28	4.8	5	4	4	2	2	1
2019030231		30	Secondary infertility		23.7	4.65	89	0.68	13.04	3.43	0.85	11190	4.35	3.1	12	15	10	6	6	1
2019041335		31	Primary infertility	1	25.3	6.45	177	0.89	6.93	3.05		11589	1.3	3.24	23	11	14	8	10	0
2019110976		39	Secondary infertility	10	21.34	12.77	465		7.73	4.98	0.22	1239	10.35	2.08	10	15	9	1	1	0
2019031436		30	Secondary infertility	5	23.1	8.99	146	0.23	11.49	3.44	1.63	9436	0.48	1.04	1	1	1	0	0	0
2019060864		36	Secondary infertility	4	23.6	6.75	185	1.87	5.78	3.79	0.99				11	9	8	3	3	0
2019040226		32	Secondary infertility	7	25.8	4.28	169	1.19	15.62	3.49	2.31	11701	1.72	6.17	16	14	12	7	8	1
2019110906		27	Primary infertility	6	25.1	5.45	325	2.34	5.6	3.54	2.14	16304	1.66	3.79	26	11	10	3	3	1
2019050817		33	Secondary infertility	3	24.4	6.46	63	0	3.83	4.13	0.35	17622	3.45	4.7	25	17	16	6	8	0
2019081410		37	Primary infertility		20.5	9.84	170	2.8	19.51	6.53	1.15				11	10	8	1	5	0
2019020228		29	Primary infertility	2	20.3	9.81	78.8	1.63	233	5.02	0.8	17622	1.71	4.6	14	16	14	10	10	1
2019120147		23	Secondary infertility	2	19.3	6.08	70	2.45	26.43	5.35	1.44	12487	1.29	3.35	37	35	27	14	14	3
2019100138		24	Primary infertility	2	20.3	5.7	186	3.63	13.33	4.27	2				4	2	2	0	0	0
2019050973		32	Secondary infertility	8	33.3	5.57	97	1.66	14.31	2.99	1.69	17622	0.79	7.84	6	7	6	1	2	0
2019110084		25	Primary infertility		24.1	6.11	42.13	0.37	20.44	2.89	26.9				17	18	14	8	8	0
2019031009		41	Secondary infertility	3	24.5	9.08	25	0.2	21.17	3.09	0.58	17622	4.11	2.36	10	10	10	2	3	1
2019050093		28	Primary infertility	2	19.8	6.51	41.4	0.69	21.1	5.79	0.69	17622	0.61	11.01	20	9	9	4	4	0
2019081299		27	Secondary infertility	2	24.9	10.33	215	1.23	19.74	14.34	2.27				10	7	10	4	6	2
2019080843		30	Primary infertility	7	19.5	6.61	271	1.84	12.53	3.57	1.51	8067	0.22	4.46	31	26	26	3	7	1
2019030407		27	Secondary infertility	3	21.6	4.66	76	3.32	14.49	5.45	1.95	16951	4.2	6.18	19	19	18	8	10	1
2019110192		31	Primary infertility	5	20.7	5.97	86	3.4	22.98	5.86	1.22				24	3	3	2	2	0
2019101179		31	Secondary infertility	3	22.6	7.14	283	2.85	17.56	5.12	1.68				11	11	8	3	4	0
2019080340		28	Secondary infertility	4	19.1	13.07	299	3.06	10.58	2.71	2.21				12	8	8	5	5	0
2019031361		29	Primary infertility	2	23.2	7.79	159	2.87	9.4	3.79	1.45	6393	3.93	2.34	12	12	10	4	4	0
2019100943		40	Primary infertility	3	26.9	6.41	160	8.23	6.6	5.56	2.98				24	25	23	14	14	0
2019100254		29	Secondary infertility	1	22.9	6.3	96	0.91	24.44	7.68	1.09	4948	0.62	1.77	16	15	14	2	5	0
2019041034		46	Secondary infertility	1	20.8	6.19	79	0.3	10.77	4.07	1.22	1744	6.28	1.21	1	1	1	0	1	1
2019100263		26	Secondary infertility	3	18.2	13.77	258	5.45	10.68	4.26	2				1	0	1	1	1	0
2019040618		36	Primary infertility	4	20.5	8.05	217.1	0.95	17.88	9.43	0.29	13454	6.22	3.9	14	7	7	1	2	1
2018121282		26	Primary infertility	1		6.92	183	1.13	20.01	6.08	2.29	17622	0.7	5.64	12	17	12	1	1	1
2019120874		31	Secondary infertility		19.9	11.06	76		16.17	1.47	0.52				27	23	22	14	15	0
2019010802		26	Secondary infertility	3	21.5							17622	2.38	4.15	5	4	3	1	1	0
2019040393		28	Primary infertility	8	23.9							6182	1.13	1.13	12	6	6	2	3	1
2019040653		31	Secondary infertility	5	26.7	6.53	80	2.51	25.32	3.78	1.35	8815	3.97		7	8	6	3	5	2
2019040526		29	Primary infertility	3	23.9	5.91	117	1.97	6.58	5.69	2.29	12923	2.59	4.11	1	2	0	0	0	0
2019100073		24	Primary infertility			5.66	37	0.5	10.08	5.57					3	2	3	2	2	0
2019110014		29	Secondary infertility	1	20.8	6.69	123.61	2.85	557.33	6.2	0.82	7314	1.48	3.56	3	4	3	1	2	1
2019030032		31	Primary infertility	4	30	2.65	1148	2.54	5.15	2.81	2.67	17622	1.73	4.01	8	5	7	4	4	0
2019110798		22	Secondary infertility	1	24.8	9.83	246	4.41	13.76	3.06	3.58	11950	0.65	2.66	5	4	4	0	1	0
2019090207		25	Secondary infertility	4	22.3	7.26	162	3.16	25.54	4.72	1.78				4	4	3	0	1	0
2019040237		44	Secondary infertility	7	19.7	6.26	414	0.75	11.97	3.9	1.36	7933	1.4	3.13	4	0	1	0	0	0
2019080289		27	Primary infertility		19.9	8.53	79		15.66	5.49	2.02	17622	1.21	5.36	7	6	6	5	5	4
2019061014		31	Primary infertility	1	25	11.34	201	2.32	11.58	3.54	0.89	6856	0.41	3.43	10	5	7	3	4	0
2019041080		40	Secondary infertility		21.8							3185	6.88	1.58	1	1	1	0	1	0
2019050806		26	Secondary infertility		20.8	4.63	305	2.48	12.2	24.3	5.27	17622	2.74	20.18	1	1	1	1	1	0
2019040509		32	Secondary infertility	1	24							11726	2.56	4.61	2	1	2	2	2	2
2019111159		30	Secondary infertility	1	21.1	6.27	232	1.95	10.71	2.59	2.05				18	13	17	13	15	0
2019050375		32	Primary infertility	1	22.9	8.21	27.35		18.05	9.47	0.3	17622		7.55	10	11	8	1	4	0
2019050107		27	Secondary infertility	1	20.5	4.21	33	0.27	21.77	2.62	1.26	17622	0.94	10.69	6	4	5	0	3	0
2019050460		38	Secondary infertility	3	22.2		270	2.06		0.21		8679	0.24	2.6	4	3	3	0	1	0
2019120742		30	Primary infertility	10	21.3	8.6	260	0.94	8.18	5.94	1.08	5844	0.69	4.22	3	2	2	0	1	0
2019060477		25	Secondary infertility	2	26.6	6.5	21.4	0.55	12.7	4.4	1.26				3	5	3	1	1	0
2019080242		36	Primary infertility		25.9	4.59	67	0.2		5.23	0.38				9	5	5	2	3	2
2019040326		28	Secondary infertility	4	17.6	7.59	95	2.69	11.36	4.33	1.38				9	8	6	1	2	0
2019031121		29	Secondary infertility	3	31.3	4.5	75	1.39	7.61	7.97	2.8	17622	24.61	6.22	6	6	5	2	2	0
2019050087		29	Primary infertility	2	24.3	6.67	154	4.73	13.33	3.15	2.58				34	21	19	5	9	5
2019071177		31	Secondary infertility	8	22.5	5.58	122	2.5	10.07	2.46					8	5	6	4	5	0
2019111257		26	Primary infertility	2	27.3										15	11	12	7	8	0
2019040601		28	Secondary infertility	1	23.9	7.62	125	2.17	13.99	8.88	1.08	15739	0.39	6.59	1	2	0	0	0	0
2019050633		29	Primary infertility		24.5	8.51	186	1.51	6.92	12.52	1.21				6	3	5	1	2	0
2019060998		37	Secondary infertility	4	22.8										13	9	9	8	8	0
2019040825		36	Secondary infertility	11	22.6	5.21	117.4	0.75	44.14	5.64	0.69	8729	1.3	2.59	21	23	20	9	9	3
2019060658		30	Primary infertility	8	23	12.06	77	2.64	13.85	8.67	1.63				7	8	7	6	7	5
2018120835		32	Primary infertility	2	20.82	3.1	73	2.01	9.74	0.68	2.99	9273	4.63	2.3	17	18	16	11	11	0
2019120179		31	Primary infertility	4	21.9	9.6	73.58	1.46	6.35	5.95	1.14				8	5	7	2	3	2
2019101284		33	Secondary infertility	3	22	7.09	91	1.96	29.38	5.87	2.39	17622	3.14	6.97	24	23	20	3	5	1
2019050792		23	Primary infertility	3	27.6	9.46	41	2.63	43.68	3.84	0.67	10627	1.95	3.86	7	4	4	2	2	2
2019100177		37	Secondary infertility		23.8	0.55	105	0.01	12.78	0.01	0.1				32	17	15	7	9	0
2019080149		31	Secondary infertility	5	23.4	8.36	147	2.08	10.67	9.07	2.05				13	1	1	1	1	1
2019091358		24	Secondary infertility	5	33.2	2.65	122.4	0.72	7.35	1.22	0.65				1	1	1	0	1	0
2019061211		28	Primary infertility	4	21.6	6.55	14.25	0.42	15.74	3.05	0.4	10397	1.26	4.94	3	3	2	2	2	2
2019090040		31	Primary infertility	3	25.6	7.84	402		15.25	5.15	1.77				8	8	7	1	2	0
2019090845		25	Secondary infertility	6	25	5.58	32	0.18	12.54	4.53	1.78				8	7	5	4	4	1
2019080758		39	Primary infertility		19.1	12.26	84	1.06	5.69	6.15	0.46				12	11	10	7	10	5
2019060586		30	Primary infertility	4	24.8	5.59	246	2.52	27.24	4.08	2.37				9	8	7	4	4	0
2019070780		38	Primary infertility	2	17	8.22	217	0.72	6.26	6.22	1.83				20	9	8	3	4	1
2019071199		37	Primary infertility	3	24.8	9.43	225	1.08	10.81	5.55	1.08	17622	1.97	6.58	4	5	4	1	1	1
2019020668		28	Secondary infertility	4	25.8	7.68	179	1.93	9.76	3.77	2.62	17622	0.89	6.3	24	24	21	9	9	0
2018121044		33	Secondary infertility	5	21.6	6.26	201	1.27	17.1	3.82	1.18	17622	8.1	7.45	19	15	17	6	9	6
2019081068		38	Primary infertility	4	21.6	21.69	213	1.79	8.51	5.26	2.43				11	7	5	2	2	0
2019061069		30	Primary infertility	4	21.6	6.8	133	53.06	8.98	3.54	1.01	4856	1.65	2.14	5	5	3	1	1	0
2019110042		29	Secondary infertility	1	21.6	4.88	125	1.16	23.72	2.89	1.5				29	12	14	5	9	5
2019101091		30	Secondary infertility	1	25.5	6	210	1		4.22	0.57	17622	1.61	6.57	15	11	13	6	8	6
2019100106		39	Primary infertility				30.88		9.01		0.09	17622	0.75	3	2	2	2	2	2	0
2019080382		22	Secondary infertility	2	21.5	5.23				7.61	0.47	2588	1.29	9.89	11	6	5	0	0	0
2019110411		31	Secondary infertility	2	21	6.14	337	2.4	4.35	4.26	2.62				8	7	8	4	4	0
2019050834		31	Primary infertility	3	27.3	8.06	103	2.72	12.56	4.09	1.09	17622	1.59	4.76	13	12	13	6	6	1
2019071202		32	Primary infertility	4	28.1	2.02	121.74	0.6	10.52	4.23	60.1	17622	1.14	3.62	10	8	8	4	6	0
2019090020		29	Secondary infertility		18.3	7.84	331	1.41	9.85	4.46	1.35				5	2	2	1	1	1
2019060459		30	Primary infertility	2	26.2	8.08	147	0.64	11.82	1.64	2.89				11	14	9	0	2	0
2019090985		42	Secondary infertility	1	24.5	8.67	128	1.49	15.49	4.41	1.87	13451	0.44	5.6	22	18	19	15	15	15
2019061191		29	Primary infertility	3	20.5	5.21	138	1.1	24.3	5.12	0.88				3	4	2	0	0	0
2019030902		28	Primary infertility		20.8	8.99	128	1.19	13.07	4.61	2.69				18	14	16	9	10	0
2019040831		28	Primary infertility	3	20.7	6.61	269	2.19	12.93	4.97	1.27	17622	1.52	3.63	16	14	13	5	0	0
2019050659		26	Secondary infertility	2	17.7	6.47	72.65	0.53	12.54	7.64	56.95	17622	0.42	4.93	7	7	7	5	0	0
2018121307		29	Primary infertility	1	25	6.31	55	0.44	12.24	4.94	0.3	17622	2.68	5.62	21	21	18	11	11	4
2019060062		38	Primary infertility	3	26.3	9.05	117	0.75	10.62	5.98	1.85				20	21	18	11	14	0
2019050132		34	Primary infertility	5	21.1	4.55	66	1.26	11.36	1.63	1.72	17622	0.42	7.35	18	15	14	5	6	0
2019090251		31	Secondary infertility	4	22.5	7.96	96	3.97	19.25	3.1	1.9				8	6	8	1	0	0
2019061093		31	Primary infertility	10	19.1	5.89	328	8.06	20.71	3.63	1.39	8913	1.26	3.57	15	6	13	5	0	0
2019040800		41	Secondary infertility	1	24.1							3744	4.67	2.47	29	17	20	9	0	0
2019030458		33	Secondary infertility		19.4	6.97	343	0.69	16.64	4.44	0.64	17622	2.43	4.85	13	2	9	3	0	0
2019090962		27	Primary infertility	0	20.9	14.35	93	3.41		9.09					7	5	3	1	2	0
2019060149		42	Primary infertility	2	25	6.1	38	0.33	6.1	1.66	0.34	11438	1.95	3.35	13	4	4	2	0	0
2019060970		30	Primary infertility	1	18.1	12.82	131	3.86	8.89	4.99	3.23				11	9	11	6	0	0
2019120064		31	Primary infertility	3	23	6.06	66	0.82	5.21	2.31					8	3	8	2	0	0
2019041002		29	Primary infertility	5	21.5	3.87	142	1.71	18.68	9.61	2.47	17622	1.33	2.72	29	21	24	14	0	0
2019010155		30	Secondary infertility	9	23.1	6.49	396	3.51	18.8	5.23	2.11	17622	1.64	10.53	11	5	8	4	0	0
2019060443		36	Primary infertility	1	19.9	7.66	140.9	0.75	21.14	6.91	0.95				7	4	4	2	0	0
2019090212		35	Primary infertility		25	6.6	171	1.87	7.58	7.81	2.25				14	8	11	9	0	0
2019031305		33	Primary infertility	1	21	5.31	320	0.59	5.34	2.48	1.73				21	12	18	4	0	0
2019081109		30	Secondary infertility	5	24.2	5.24	220	2.16	10.35	7.91	4.12				10	10	10	5	0	0
2019020375		44	Secondary infertility	3	23.4	15.58	177	1.55	6.91	6.17	0.51	2476	13.94	2.72	12	9	12	8	0	0
2019080099		31	Primary infertility	3	21.1	8.1	153	5.79	23.08	5.2	2.08				17	13	15	8	0	0
2019050130		28	Secondary infertility	1	20.8	9.78	159	3.07	12.54	9.44	1.42	17622	2.79	4.98	15	10	13	3	0	0
2019050240		39	Primary infertility	3	19	8.74	33	1.23	9.8	6.23	0.7				6	5	5	1	0	0
2019051250		28	Primary infertility	1	25.2	6.43	52.59	0.4	20.06	4.86		17622	12.54	6.89	6	5	5	4	0	0
2019010183		34	Primary infertility	1	19										33	2	10	4	0	0
2019020403		26	Primary infertility	4	19.9	4.4	60	19	19	2.24	0.67	17600	0.88	8.99	21	9	16	10	0	0
2019061099		24	Primary infertility	2	27.3	5.98	52.16		19.89	6.64	0.3				7	4	5	4	5	4
2019110315		32	Primary infertility	3	25	7.44	109	1.88	11.53	3.89	2.17				22	11	15	7	0	0
2019090672		26	Primary infertility		26.5	2.44	360.8	18.86	38.23	3.28					16	14	15	12	0	0
2019020193		33	Secondary infertility	6	23.4	4.82	150	0.65	11.96	9.59	1.94	17622	1.93	7.22	11	6	8	3	0	0
2019120116		28	Secondary infertility	2	24	7.94	114	0.84	7.17	5.99	0.5				10	9	10	7	0	0
2019101318		36	Primary infertility	2	24.8	6.28	179	0.84	6.9	2.84	1.26	10422	8.04	4.47	14	9	11	5	0	0
2019030417		24	Secondary infertility	3	18.6	9.93	255	1.89	13.09	4.74		9967	2.14	1.93	20	16	18	8	0	0
2019070476		30	Primary infertility	2	21.6	7.08	550	1.21	9.09	37.65	2.46				16	3	11	2	0	0
2019050867		38	Secondary infertility	11	22.6	6.69	227	4.69	16.18	4.5	2.13	16630	14.7	19.13	10	3	3	0	0	0
2019091295		31	Primary infertility	2	19.3	10.5	38	0.37	7.61	5					20	18	18	10	0	0
2019060620		29	Primary infertility	2	18	8.79	73	1.76	13.14	3.78	0.98	4783	2.05	3.79	4	3	3	2	0	0
2019040887		33	Secondary infertility	1	19.5	10.2	359	0.94	194.77	3.08	0.97				8	5	6	2	0	0
2019100555		29	Primary infertility	1	26.03	7.67	344	1.07	10.43	4.15	1.06				17	10	14	6	0	0
2019080075		35	Secondary infertility	4	22.9	4.5	85		18.38	7.76	0.43				5	2	3	2	0	0
2019031154		27	Secondary infertility	2	22.2	11.48	100	2.2	24.07	6.71	1.5	9120	1.86	3.56	23	14	22	15	0	0
2019040429		35	Primary infertility	3	25.9	6.76	88	0.68	7.13	3.35	0.87				16	11	16	6	0	0
2018120752		21	Secondary infertility	1	16.9	6.85	306	2.43	13.69	9.03	1.94	17622	1.85	3.43	43	3	4	2	0	0
2019111208		27	Primary infertility		23							17622	3.8	5.87	24	14	22	7	0	0
2019060612		42	Secondary infertility	2	23.3	4.3	344	1.1	17.89	4.27	1.78	17622	4.35	4.94	12	9	9	4	0	0
2019030230		36	Secondary infertility	2	23.4	7.5	196	11.86				5741	2.82	1.73	21	8	19	9	0	0
2019010812		31	Secondary infertility		23.4	7.74	272	2.99	11.09	5.39	1.53	17622	2.05	2.42	5	2	5	4	0	0
2019080533		29	Secondary infertility	3	26.7	10.33	73	3.62	17.66	2.33	2.51				12	10	12	8	0	0
2019040882		28	Primary infertility	3	19.7	8.51	100	1.01	9.71	4.65	1.87	17622	1.43	3.22	6	3	5	2	0	0
2019070781		33	Primary infertility		22.7	6.3	139	1.34	11.2	3.09	1.6				25	23	23	14	14	3
2019101275		33	Primary infertility	2	25.2	7.61	21		7.46	3.02	0.62				18	9	16	8	0	0
2019090188		28	Secondary infertility		18.4	6.07	94	6.27	21.36	10.82	2.04				10	6	10	6	0	0
2019020051		28	Secondary infertility	6	23.1	9.86	94.52		12.55	17.09	1.63	17622	0.97	3.75	12	15	10	2	2	0
2019030788		30	Secondary infertility	5	20.3	6.33	204	0.69	14.06	2.14	0.9	12909	1.29	5.2	21	14	19	9	0	0
2019080581		28	Primary infertility	1	22.9	7.33	66.86	0.7	346.4	5.47	0.26				36	19	33	15	0	0
2019041176		24	Primary infertility	2	23.5	8.2	54	3.91	21.69	4.64	3.6	12604	1.67	3	7	6	7	7	0	0
2019061029		25	Primary infertility	2	18.2	5.62	112	5.02	20.44	8.83	1.49	11442	1.68	3.77	4	4	4	2	0	0
2019050352		29	Primary infertility	3	20.7	16.85	148	1.66	21.74	5.82	1.61				4	3	4	1	0	0
2019050276		28	Primary infertility	1	20.7	8.99	110	1.34	7.34	4.15	1.02	8026	2.89	3.73	4	2	3	1	0	0
2019081145		27	Primary infertility	1	21.2	7.58	76	1.34	11.65	4.76					11	3	6	1	0	0
2019070802		36	Secondary infertility	3	20.5	10.88	241	1.49	6.24	15.71	0.01	17622	0.42	12.84	26	14	15	8	0	0
2019100395		31	Secondary infertility	6	25.4	6.31	154	0.49	10.38	2.26	1.57				2	0	2	2	2	0
2019020267		23	Primary infertility	2	21.7							17622	2.54	2.77	24	7	10	7	0	0
2018120732		31	Primary infertility	6	21.36	6.34	232	5.08	15.12	8.24	4.8	17622	6.84	8.65	17	14	15	10	0	0
2019020290		29	Secondary infertility	1	25.5	6.68	88.06		15.28	4.02	1.09	9455	2.61	4.13	16	9	12	6	0	0
2019030114		30	Primary infertility		19.4							2077	0.01	5.74	18	11	15	7	0	0
2019040672		34	Secondary infertility	5	30.1	7.84	45.5	0.15	18.51	5.15	0.38	6422	0.91	0.74	9	2	3	1	0	0
2019100557		29	Secondary infertility	7	26.4	7.4	45.7	0.77	8.8	11.7	0.24				22	18	22	12	0	0
2019040047		28	Primary infertility	3	19.7	5.81	105	6.09	11.43	7.47	2.08	17622	4.19	10.05	10	8	9	5	0	0
2019090803		26	Primary infertility	3	17.7										7	5	6	4	4	4
2019111003		30	Secondary infertility	2								12209	1.77	1.98	16	10	12	4	0	0
2019091226		36	Secondary infertility		24	7.78	158	1.59	11.9	2	1.35				8	2	6	3	3	0
2019060696		30	Primary infertility		23.3	6.76	238	1.93	15.26	2.79	1.99				3	3	3	2	0	0
2019071222		31	Secondary infertility	5	20.7	5.79	16	0.17	7.14	2.46	0.29				24	15	19	13	0	0
2019030743		33	Secondary infertility	2	22.9	6.15	245	2.63	9.6	4.64	1.79	17622	1.13	16.67	21	14	16	6	0	0
2019040839		29	Secondary infertility	3	19.7	2.84	2636	3.3	16.69	9.92	0.31				22	16	17	6	0	0
2019070634		24	Primary infertility	2	34.2	8.12	202	0.83	25.23	6.15	1.94				7	4	6	6	0	0
2019080698		39	Secondary infertility	3	22.5	6.94	171	1.84	6.38	3.69	1.2				18	5	14	3	0	0
2019040658		30	Secondary infertility	3	21.6	9.77	43	0.09	15.46	3.83	0.37	10061	2.51	1.29	18	13	18	10	0	0
2019080177		28	Secondary infertility	1	17.9	5.85	93.65	0.32	19.23	4.56	0.79				17	10	14	2	0	0
2019041151		27	Primary infertility	4	27	4.08	235	1.98	11.23	2.18	1.96				24	12	17	10	0	0
2019100298		34	Primary infertility	2	21.2	5	99	1.48	12.4	2.95	0.64				8	6	7	4	0	0
2019081010		23	Primary infertility	3	21.5	6.74	118	3.47	20.23	3.98	1.97				10	6	7	4	0	0
2019071071		28	Primary infertility	4	19.1	12.27	140	1	11.24	5.79	1.7	12504	1.98	3.15	6	2	5	2	0	0
2019071276		38	Primary infertility	8	26.6	6.28	51.36	0.26	10.31	4.8	40.07				28	18	25	16	0	0
2019060030		32	Primary infertility	1	20.9	15.86	112	2.43	10.71	6.87	1.33				4	4	4	2	0	0
2019110374		33	Secondary infertility	3	28.3	9.36	167	0.74	14.36	5.79	1.49	9301	6.48	3.23	6	4	4	3	0	0
2019110876		36	Primary infertility	2	20.9	4.75	231	1.31	14.82	1.79	0.34				10	5	5	4	0	0
2019111069		34	Secondary infertility	2	23.8	7.65	42	0.9		4.2	0.67				3	2	2	0	0	0
2019110924		40	Primary infertility	10	20.08	8.69	174	1.33	5.75	6.68	0.85				26	17	21	9	0	0
2019061050		31	Secondary infertility	5	27.3	6.25	202	3.06	9.96	18.06	3.32				3	2	2	1	0	0
2019090570		29	Primary infertility	3	20.2	3.73	116	1	19.63	5.94					9	6	8	5	5	0
2019020574		25	Primary infertility	2	19.1	14.58	205	0.67	9.32	4.83	1.51	7201	0.96	3.78	10	4	9	5	0	0
2019041262		32	Primary infertility	3	18.8	5.2	202	2.68	8.92	5.2					9	1	0	0	0	0
2019020692		27	Primary infertility	1	24	7.04	316	4.83	8.23	7.21	2.41				10	3	2	0	0	0
2019061097		36	Primary infertility	3	22.7	5.68	91	1.36	11.44	5.64	1.12	16947	0.76	5.19	9	5	9	3	0	0
2019070012		28	Secondary infertility	3	22	9.22	286	1.66	21.9	5.44	1.21	10682	2.52	1.96	22	12	19	6	0	0
2019111281		28	Primary infertility	1	19.3	5.21	352	1.97	9.91	4.71	2.01				15	7	15	6	0	0
2019010673		30	Primary infertility	1	20.8	4.44	443	1.93	24.01	2.57	1.38	5136	2.54	0.97	17	6	7	1	0	0
2019040077		26	Secondary infertility	2	21.9	5.28	127	3.21	14.78	7.55	1.91	9474	0.95	2.18	8	5	8	3	0	0
2019121064		23	Secondary infertility	2	29.4	7.42	556	2.74	28.65	5.06	2				15	6	6	2	0	0
2019030057		39	Secondary infertility	1	31.2	3.97	325		8.18	5.16	1.24	12409	9.46	1.95	17	17	15	5	6	0
2019050437		27	Secondary infertility	2	20.8	9.03	127	2.65	12.96	8.63	1.53	17622	1.74	8.47	11	9	11	4	0	0
2019070212		29	Primary infertility	2	25.7	6.09	63	0.61	12.29	3.51	0.53				10	9	10	6	0	0
2019060745		29	Primary infertility	3	17.5	12.49	101.2	0.66	9.38	3.13	0.43				18	10	13	6	0	0
2019090793		33	Primary infertility	2	28.9	8.86	130	4.02	8.14	3.53	1.18	2273	2.8	2.58	15	8	10	5	0	0
2019020333		22	Primary infertility	1	22.9	8.01	281	2.46	9.49	5.26	1.79	17622	4.6	3.4	14	6	13	5	0	0
2019030987		28	Secondary infertility	3	21	6.65	47		8.89	6.65	0.79	17622	0.8	3.36	5	4	5	3	0	0
2019010651		40	Primary infertility	5	26.6		188	1.64							7	4	5	3	0	0
2019010385		36	Primary infertility	14	20.7	7.84	146	4.22	15.69	4.49	1.62	4897	0.93	2.85	24	20	20	14	0	0
2019071268		41	Primary infertility	3	21.7	13.34	91	2.24	9.99	3.57	1.52	1698	7.52	2.06	28	2	2	2	0	0
2019061195		37	Primary infertility	2	22.2	6.86	139	1.43	8.04	5.11	2.21				25	18	20	3	0	0
2019060416		44	Secondary infertility	4	23.4	7.72	112	0.43	11.43	6.93	2.69				4	4	4	2	3	1
2019031024		24	Secondary infertility	3	23.1	9.48	148	9	10.4	13.14	2	8509	1.12	8.65	9	6	8	6	0	0
2019030332		27	Primary infertility	5	17.5	11.45	169	1.23	10.93	6.69	2.44	4099	2.06	6.37	16	16	16	4	0	0
2019040421		34	Primary infertility	10	22.4	5.03	129	1.27	13.65	4.37	0.95	17622	0.88	2.23	4	2	2	1	0	0
2019100506		43	Secondary infertility	1	23	6.11	118	0.15	13.11	2.99	0.53				14	6	7	4	0	0
2019100158		28	Secondary infertility		21	6.34	101.11	3.66	13.77	2.42	1.42				10	8	9	7	0	0
2019020145		34	Primary infertility	3	27.2	6.84	125	2.2	14.29	4.16	1.44	7855	2.58	2.48	11	5	11	2	0	0
2019070585		29	Primary infertility	3	19.7	8.9	233	2.71	18.6	3.67	1.6	13299	1	5.72	9	5	7	0	0	0
2019051185		24	Primary infertility	4	32	5.68	164	1.42	5.3	12.73	2.13				5	3	4	1	0	0
2019020455		35	Secondary infertility	1	20.7	14.76	172	1.92	5.19	2.75	1.59				15	12	11	1	0	0
2019060340		28	Secondary infertility	2	25	8	50	2.99	24.79	4.35	1.6				18	13	12	3	0	0
2019040806		29	Secondary infertility	6	26.6	1.86	574	1.22	13.68	8.51	3.54	3033	0.13	1.12	8	6	7	4	0	0
2019060228		27	Primary infertility	3	24.3	6.19	217.9		16.61	16.99	1.01				10	8	9	6	0	0
2019071147		33	Primary infertility	1	19.5	9.05	277			2.99					3	3	3	2	0	0
2019100946		27	Secondary infertility	1		5.59	157	1.91	13.36	2.85	2.37	11974	1.49	3.49	5	5	5	0	0	0
2019070938		33	Secondary infertility	3	24.5										18	9	16	6	0	0
2019090631		27	Primary infertility	1	48.1										6	3	4	2	0	0
2019050293		24	Secondary infertility	4		5.09	54	0.74	10.31	2.7	1.56	14586	1.06	4.47	6	4	5	0	2	0
2019040778		44	Primary infertility	1	24.2	5.96	59		8.58	2.01	0.64	4168	3.46	6.14	3	4	3	0	2	0
2019100577		38	Primary infertility	5	22.1	8.32	188	0.61	8.27	3.05	0.61				14	0	0	0	0	0
2019050389		30	Secondary infertility	5	19.2										16	12	14	8	0	0
2019050956		42	Primary infertility	2	23.4	5.28	13	2.25	6.56	3.8	1.92	15160	2.51	4.96	14	15	9	3	5	0
2019090661		27	Primary infertility	4	19.5	3.2	310	0.95		6.5					10	7	9	5	0	0
2019020057		34	Primary infertility		21							6898	3.61	4.85	3	2	3	3	0	0
2019020009		34	Secondary infertility	5	19.9	5.4	36.7	0.86	23	6	0.53	17622	1.41	16.14	16	11	15	7	0	0
2019020364		26	Primary infertility	1	24.1	0.69	624		35.96	0.59	0.54	15044	0.87	5.27	12	8	10	1	0	0
2019070041		36	Primary infertility	10	20.9	17.14	158	3.34	28.19	5.96	1.14				22	13	19	7	0	0
2019020114		30	Primary infertility	1	22.3							17622	1.53	3.72	13	0	0	0	0	0
2019100876		35	Primary infertility		24.9	16.44	161	1.71	14.93	3.87	0.45	1656	4.57	2.26	5	3	3	2	0	0
2018120837		29	Primary infertility	4	20.7	6.4	18.35	1.67	534.2	5.89	0.61	17622	1.33	5.96	12	6	8	2	0	0
2019031016		28	Primary infertility	5	21.5	7.33	68	0.74	7.73	3.32	1.05	14721	0.5	5.77	2	2	2	1	0	0
2019030960		33	Secondary infertility	5	24	4.75	67	1.76	10.85	2.3	1.72	17622	1.09	10.11	10	0	0	0	0	0
2019101285		31	Primary infertility		19.9	6.6	132.12	1.65	9.6	16.6	2.39				14	11	11	1	0	0
2019050407		29	Secondary infertility	2	19.4	7.65	57		7.94	5.16	0.55	10073	2.36	6.51	11	5	8	5	0	0
2019061233		32	Secondary infertility	10	22.5	14.93	201	1.55	5.5	4.46	1.16				12	8	9	4	0	0
2019061053		33	Secondary infertility	6	25.4	3.73	169.4	0.06	20.19	5.21	0.33	17622	1.28	5.51	5	4	5	4	0	0
2019090454		37	Primary infertility	2	20.6	4.5	464	1.29	5.16	3.51	1.04				4	3	4	1	0	0
2019051237		32	Primary infertility	2	28.3	6.84	323	2.01	9.31	5.56	1.75				23	17	21	9	0	0
2019070340		31	Secondary infertility	6	23	5.18	167		23.92	4.91	1.74				9	3	7	5	0	0
2019031129		31	Primary infertility	4	22.2	4.29	562	3.39	16.78	16.26	2.45	12606	2.52	3.5	7	3	5	2	0	0
2019051012		32	Primary infertility	4	30.1	6.38	95	1.96	69.49	1.27	1.54				16	11	12	8	9	2
2019060956		30	Secondary infertility	1	17.6	20.85	85	1.48	13.56	6.77	1.34	11774	0.97	6.07	30	12	29	19	0	0
2019091261		32	Secondary infertility	9	24.1	7.48	44.04	0.69	21.46	6.45	41.52				19	14	14	3	0	0
2019090961		33	Primary infertility	2	21	9.25	84	2.99	9.66	2.93	1.97				9	7	8	6	0	0
2019060596		31	Primary infertility		22.3	6.66	250	1.86	22.35	6.59	1.89	17622	0.44	6.5	16	9	14	6	0	0
2019050344		32	Secondary infertility	3	24.2	5.27	59	1.18	22.01	3.27	1.67	5566	0.78	3.82	14	8	12	7	0	0
2019090339		30	Secondary infertility	5	23.9	8.03	33	1.61	16.09	4.75	1.97				14	7	12	6	0	0
2019100222		36	Primary infertility	1	29.3	13	83		5.9	4.71	1.03				35	17	16	8	0	0
2019040596		31	Primary infertility	4	20.8	6.52	137	3.38	7.69	4.69	1.65	16347	1.12	16.33	15	9	11	7	0	0
2019090696		26	Secondary infertility	2	24	6.26	26	0.44	16.03	7.66	0.59				15	10	11	6	0	0
2019120779		24	Primary infertility	1	22.3	6.66	265	4.46	21.92	4.47	2.13				24	11	15	11	0	0
2019120679		30	Secondary infertility	3	17	5.64	169	1.12		0.9					23	3	5	3	0	0
2019031423		29	Primary infertility	7	25.7	5.99	47.84	1.36	17.95	4.56	1.26	17622	2.69	8.96	19	0	2	0	0	0
2019030654		35	Secondary infertility	6	24.7	5.82	110	2.51	5.73	12.72	1.91				10	7	9	8	0	0
2019060001		38	Primary infertility	4	28	9.18	201	0.62	9.54	6.68	1.48				32	23	24	19	0	0
2018120614		29	Secondary infertility	2	28	5.11	246	1.94	9.98	4.86	1.96	17622	0.79	5.27	9	5	8	2	0	0
2019031197		27	Primary infertility	3	21	6.17	165	4.62	19.01	5.27	1.74	14367	4.54	3.38	6	3	3	2	0	0
2019060564		27	Primary infertility	6	22.2	7.37	234	2.62	15.34	4.74	1.74				6	4	6	1	2	0
2019050095		25	Secondary infertility	5	28.7	8.31	66	7.51	12.21	5.5	1.39	6230	4.25	2.8	4	4	4	2	2	2
2019041061		32	Secondary infertility	6	19.8	7.94	65	1.32	7.06	4.35	1.61				9	6	8	4	0	0
2019060190		30	Secondary infertility		20.2	5.51		0.78	183.5	7.56					18	8	10	6	0	0
2019120415		40	Primary infertility	1	43	8.43	229	2.72	8.91	3.68	1.68	2753	1.23	1.84	18	14	15	8	0	0
2019110054		32	Secondary infertility	8	23.4	8.49	148	1.33	16.43	6.01	1.55	17622	0.6	7.1	7	4	6	4	0	0
2019031201		41	Primary infertility	2	20	11.34	270	2.06	8.91	5.38	1.69	2505	2.88	0.84	15	12	14	5	0	0
2019040016		24	Secondary infertility	1	22.1	5.66	185	1.43	13.13	3.34	0.96	17622	1.06	9.61	14	12	14	3	0	0
2019050133		26	Primary infertility	2	28.1	4.96	149		27.54	18.25	1.35	17622	4.66	8.41	8	8	8	6	0	0
2019120083		30	Primary infertility	6	19.5	8.32	615	1.45	9.52	4.71	1.66				21	9	15	8	0	0
2019080167		30	Secondary infertility		26	7	206		38.11	6.72	1.79				3	1	3	2	0	0
2019080888		30	Primary infertility		22.5	7.7	287	1.24	165.9	3	2.25				12	9	12	5	0	0
2019020274		26	Primary infertility	1	20	6.78	100	3.06	18.29	4.59	2.55	17622	2.47	4.34	33	18	24	12	0	0
2019040897		28	Primary infertility	7	23.4	9.05	44.39	0.38	15.56	6.5	1.4	17622	0.97	5.03	12	11	11	4	0	0
2019051036		26	Secondary infertility	3	25.1	11.4	134	1.47	6.62	2.47	1.17				8	5	8	5	0	0
2019110445		30	Secondary infertility	3	25.4			0.59							7	6	6	5	0	0
2019090352		39	Secondary infertility	2	26.3										12	7	12	5	0	0
2019120175		39	Secondary infertility	4	23.07	7.51	216		16.78	3.25	1.61	6835	0.47	1.76	21	12	16	12	0	0
2019090173		21	Primary infertility	2	28.3	4.5	110.9	0.54	22.97	3.67	1.34				17	16	17	11	0	0
2019100366		33	Primary infertility	1	17.2	7.44	104	3.87	17.84	4.02	1.2				25	21	25	2	0	0
2019040770		25	Secondary infertility	1	24.8										27	23	25	7	11	2
2019050220		36	Secondary infertility	7	25.5	9.02	361	1.09	7.31	4.24	0.83				20	14	19	11	0	0
2019060367		32	Primary infertility	6	26.7	4.47	274	0.61	2.32	2	2.12				7	1	7	5	5	2
2019031510		30	Secondary infertility	2	18.7	5.83	518	2.53	13.44	10.21	2	17622	1.9	4.16	13	9	11	6	0	0
2019051143		30	Secondary infertility	2	20.6	5.53	204	1.51	12.32	3.93	2.21				19	8	16	10	0	0
2019040227		29	Primary infertility	2	20	3.43	442	15.54	23.39	5.37	1.7	17622	1.7	2.97	12	13	11	2	4	0
2019100653		29	Primary infertility	2	22.6	10.5	183	1.48	11.8	4.27	1.71				5	2	5	1	0	0
2019030392		31	Secondary infertility	1	19.8	8.03	145.7	1.4	150.9	7.01	1.8				20	16	19	12	14	0
2019060296		27	Primary infertility		18.3	7.39	83	0.45	20.57	6.89	1.53	17622	0.82	12.5	11	4	2	2	2	1
2019100415		29	Primary infertility	2	20.3	13.98	46.16	0.54	26.36	3.88	0.17				22	13	16	11	0	0
2019080352		33	Secondary infertility	4	23.9	7.34	179	2.73	6.45	22.8	3.13				4	5	4	0	2	0
2019060845		32	Secondary infertility	2	22.5	6.25	207	5.29	20.74	7	1.88				15	13	13	3	5	0
2019100443		27	Secondary infertility		21.4	8.47	140	2.41	11.71	4.02	1.56				7	0	4	0	4	0
2019040304		40	Secondary infertility	4	21.8	9.67	284	2.3	9.67	3.5	1.3	3455	12.34	2.17	14	5	6	2	2	1
2019050225		27	Secondary infertility	6	21.7	5.55	280	1.05	7.15	10.95	1.54	6069	3.16	1.88	21	17	14	5	8	5
2019040500		25	Secondary infertility	3	21.5	6.6	313	5.53	21.97	4.61	2.26	17622	0.93	7.21	16	11	11	9	9	2
2019070587		38	Secondary infertility	2	22.9							17622	3.22	2.71	25	6	22	14	0	0
2019071215		28	Secondary infertility	5	25.3	7.56	276	14	9.1	9.89	4.37				26	18	21	10	0	0
2019100436		30	Secondary infertility	4	27.1	4.59	65	2.1	8.28	4.11	1.98	16016	0.4	6.27	10	4	5	3	0	0
2019110491		31	Primary infertility	5	24.4	7.6	36		8.4	7.21					10	8	9	5	0	0
2019071162		30	Primary infertility	8	21.1	5.54	190	4.55	24.51	9.51	2.87	14443	3.44	3.33	18	13	15	4	0	0
2019101007		21	Secondary infertility		23.1	9.33	66	2.03	9.25	5.47	1.45				21	15	18	12	0	0
2019040872		29	Primary infertility	2	22	4.76	57		19.3	7.34	1.51	17622	1.02	4.62	17	9	10	3	0	0
2019050567		26	Primary infertility	2	19.6	6.96	170	3	26.75	6.85	1.75				13	13	13	8	0	0
2019070178		27	Secondary infertility	2	20.3	6.72	169	2.05	8.7	4.11	2.31	17622	0.78	7.99	21	14	15	4	0	0
2019080017		26	Secondary infertility	5	22.2	5.74	211	2.86	15.77	3.58	1.65	17622	1.54	10.77	7	6	7	4	0	0
2019010214		24	Primary infertility		22.3	6.33	241	2.37	22.32	4.57	6.12	17622	2.67	3.67	15	14	14	8	9	1
2019031096		23	Primary infertility	4	21.1	6.28	140		19.42	3.61	2.18	17622	3.79	5.92	16	12	15	7	0	0
2018120791		34	Primary infertility	4	19.5	9.04	173	2.34	30.95	8.69	0.59	11459	0.94	4.36	10	11	10	0	2	0
2019090374		30	Primary infertility	3	19.4	14.17	168	0.77	11.97	4.9	0.57	4627	0.74	4.09	23	17	21	5	0	0
2019020407		30	Primary infertility	6	24.5	5.91	84	2.63	28.03	3.27	1.66	5025	3.5	3.99	26	25	22	10	10	3
2019040716		33	Primary infertility	4	24.4	8.34	62	1.7	20.42	5	1.19				16	4	4	2	0	0
2019070331		26	Primary infertility	1	23.4	4.73	119.1	1.97	42.59	7.15	1.16				15	9	9	6	0	0
2019030478		30	Secondary infertility	3	19.8	6.55	289	4.02	4.94	3.24	1.56	8407	2.06	1.86	24	23	23	10	0	0
2019040733		30	Primary infertility	2	21.8	5.03	78	1.94	29.38	2.96	1.59				22	16	16	14	0	0
2019081153		32	Primary infertility	2	24.6										13	8	13	8	0	0
2019081279		33	Secondary infertility	4	23.4	9.99	63	2.66	14.34	6.32	1.53				19	9	10	3	0	0
2019080100		33	Secondary infertility	4	23.2	5.28	113.25			2.59					12	6	11	9	0	0
2019071414		27	Primary infertility	1	27	7.2	72	1	7.66	1.95	0.79	2765	1.2	1.7	15	9	12	6	0	0
2019051184		28	Secondary infertility		23.3	9.67	148	1.78	16.95	4.26	1.71	15955	1.57	5.78	2	0	0	0	0	0
2019101022		40	Secondary infertility		21.4	6.74	340.37	1.19	201.9	5.09	0.47				21	11	16	10	0	0
2019100126		37	Secondary infertility	5	20										11	3	6	0	0	0
2019100456		31	Secondary infertility	2	24.4										19	13	15	7	0	0
2019041120		27	Secondary infertility	2	25	5.44	161	1.2	11.85	6.57	1.23	9664	2.05	2.69	15	5	12	7	0	0
2019060531		24	Primary infertility	3	24.4	4.68	162	2.1	24.21	4.42	1.18				20	9	11	5	0	0
2019070164		27	Secondary infertility		20.3	9.58	200	0.2		7.66		3401	1.95	2.57	15	11	10	5	5	5
2019040530		26	Primary infertility	4	21.9	12.21	326	1.83	8.94	30.9	2.76	15744	30.11	9.98	11	5	5	2	3	2
2019020619		27	Secondary infertility	3	17.6	5.42	285	2.97	16.26	9.3	1.86	17622	16.63	9.76	5	5	5	2	0	0
2018121220		30	Secondary infertility	4	20	7.82	253	2.93	17.43	3.73	1.13	17622	3.84	3.85	12	4	5	3	0	0
2019040334		26	Secondary infertility	5	26.6	9.32	82	4.22	12.25	4.59	2.07				4	3	4	3	0	0
2019070231		43	Secondary infertility	2	20	6.32	53.74	0.29	230	2.2	0.16				15	9	13	9	0	0
2019050124		26	Primary infertility	2	21.5	10.4	123		18.13	7.57	2.1	6491	2.87	1.94	1	1	1	0	0	0
2019041192		35	Primary infertility	5	26	7.69	98	1.05	4.17	7.57	1.98	9183	3.15	2.42	1	0	0	0	0	0
2019070016		24	Secondary infertility	4	22.9	7.47	117.5	0.47	14.16	14.67	0.89	17622	8.45	7.37	21	0	21	7	10	7
2019010215		33	Primary infertility	3	19.7	10.45	33.39	0.44	17.02	2.93	16.85	6326	0.72	3.99	11	4	4	3	4	3
2019070053		40	Secondary infertility	7	23.1	21.72	26	1.07	21.78	8.88	0.12	5554	2.61	1.88	13	4	3	2	0	0
2019060540		30	Primary infertility	5	17.3	8.87	452	0.98	12.26	7.41	1.57				3	1	2	1	0	0
2019090659		36	Secondary infertility	1	20.3	9.24	220	3.37	14.52	5.73	1.59				3	3	3	1	0	0
2019100778		24	Primary infertility		17.7	5.49	224	3.4	9.51	2.9	2.1				7	5	6	0	0	0
2019040559		31	Primary infertility		24.2	5.51	81	2.14	6.84	2.78	2.03	12410	2.43	1.66	2	2	2	1	1	0
2019020751		23	Secondary infertility	3	19.5	5.02	38.63	1.12	8.33	3.87	27.73	17622	1.04	5.06	12	9	12	2	0	0
2019081283		24	Secondary infertility		20.3	5.84	123	0.18	14.52	5.04	0.51				23	16	22	6	0	0
2019061008		33	Secondary infertility	3	19.1	4.62	185	3.26	8.37	4.9					11	4	6	1	0	0
2019050862		28	Primary infertility	6	20.9	7.98	125	6.11	14.08	3.18	3.57				18	14	18	9	0	0
2019090124		30	Primary infertility	2	22.8	6.53	96	1.69	18.71	2.52	0.79				15	11	13	4	0	0
2019070665		32	Primary infertility	7	22.6	5.29	1244	2.31	7.29	9.51	2.15	17622	3.91	5.15	8	6	8	6	0	0
2019050840		30	Primary infertility	3	22	10.27	67	1.8	13.53	3.9	1.53	17622	1.94	6.9	13	9	10	4	0	0
2019031102		28	Secondary infertility	9	29.3	4.16	103.3	0.88	13.64	6.1	1.09	12895	0.95	3.19	6	6	6	4	5	0
2019070337		40	Secondary infertility	13	24.2	9.28	178	3.38	10.24	2.24	1.41				6	5	4	0	0	0
2019060978		34	Primary infertility	2	20.8	6	167		10.26	5.13	1.45	17622	1.45	5.35	13	10	12	6	0	0
2019100341		32	Secondary infertility	2	25.5							4589	1.2	6.28	9	6	7	3	0	0
2019051210		24	Secondary infertility	2	17.2	8.43	84	2.32	7.12	2.2	1.92				8	5	7	2	0	0
2019031282		41	Primary infertility		22	4.73	27.91	0.72	9.45	1.72	40.81	17622	0.29	6.76	14	11	13	8	0	0
2019050730		26	Primary infertility	2	23.6	8.08	95	4.6	12.48	3.83	1.87	6695	0.92	4.97	17	13	17	10	0	0
2019040072		30	Primary infertility	4	18.7	7.35	88	0.74	8.84	5.66	1.37	17622	6.23	3.04	14	8	10	2	0	0
2019120252		34	Secondary infertility	1	19.6	5.35	223	3	22.95	4.51	1.93	17622	0.96	6.87	16	13	13	10	0	0
2019031357		38	Primary infertility	4	20.9	9.02	98		9.15	6.3	0.43	13876	1.41	4.21	8	6	8	3	0	0
2019040088		27	Secondary infertility	2	28.9	4.98	167	3.52	14.74	3.61	2.19	17622	1.47	5.38	21	12	17	7	0	0
2019090405		28	Primary infertility	3	28.3	6.22	79	0.83	11.4	2.94	1.74				8	5	6	3	0	0
2019100866		32	Secondary infertility		16.4	8.76	185	3.59	9.04	10.08	0.64	10909	1.5	5.78	14	9	11	7	0	0
2019030798		20	Secondary infertility	2	20.7	5.36	9.39	3.61	6.93	9.39	2.3				9	7	8	4	0	0
2019050837		29	Primary infertility	2	23.3	7.7	35	2.83	21.64	6.32	1.66	12569	1.1	6.95	10	9	10	5	0	0
2019020425		33	Secondary infertility	4	22.8	4.93	136	1.75	27.11	3.64	2.62	17622	1.97	6.57	23	23	21	16	16	5
2019050369		33	Secondary infertility	4	28.4	4.33	70	2.37	11.19	5.9	1.28	17622	8.38	5.31	9	3	5	0	2	1
2019120331		34	Primary infertility	8	22	5.82	111	1.17	6.29	5.14	1.7	17622	4.07	5.1	21	8	15	4	0	0
2019030807		31	Secondary infertility	3	17.6	5.79	140	1.22	12.66	2.38	1.81				19	12	16	5	0	0
2019040387		30	Primary infertility	1	22.3	6.5	192	1.07	10.7	4.25	1.98				16	7	15	9	0	0
2019040924		35	Primary infertility	3	20.6	5.93	122	2.66	12.88	6.18	1.71	17622	2	7.14	11	10	10	4	0	0
2019081322		32	Primary infertility		22.5	6.03	174	3.08	22.63	2.49	1.13				16	14	12	3	4	2
2019090988		26	Secondary infertility	1	19.9	8.51	40	1.25	10.1	5.01	1.75	17622	3.34	7.4	9	6	6	5	0	0
2019040233		33	Primary infertility	4	21.5	6.51	51	1.78	7.07	5.13	3.54	17622	1.1	4.61	6	5	6	2	0	0
2019051088		33	Secondary infertility	3	23.1	6.71	179	2.31	7.24	6.35	1.48	17622	3.71	5.11	20	16	15	9	0	0
2019050223		33	Primary infertility	9	33.9	7.87	70	1.48	6.36	8.26	2.9				23	12	21	5	0	0
2019081112		29	Secondary infertility	6	23.4	9.5	225	5.05	18.83	4.79	1.89				13	15	12	3	5	0
2019120458		31	Primary infertility		30.1	9.74	454	3.68	14.67	4.56	1.92				13	11	12	1	3	1
2019020136		29	Secondary infertility	3	23.7	2	1017		57.9	1					13	14	9	1	3	1
2019111067		34	Primary infertility	3	25	4.73	201	2.11	14.55	4.6	1.9	17622	1.41	8.64	1	1	1	0	1	0
2019050519		45	Primary infertility	5	25.5							15699	1.68	3.31	15	13	11	4	4	4
2019110810		26	Primary infertility	1	37.1	15.28	114	1.84	10.52	8.21	2.52				7	5	7	5	0	0
2019020226		27	Secondary infertility		21.6	8.28	185	3.53	8	6.11	1.72	2902	1.95	11.46	21	11	17	9	0	0
2019030870		29	Secondary infertility		19.5	7.08	0.12	1.38	43.43	8.52	0.09	17622	2.11	12.17	25	17	20	11	0	0
2019031074		24	Primary infertility	5	24.5	4.7	149		14.1	9.45					18	12	16	11	0	0
2019041118		30	Secondary infertility	1	17.6	5.98	142.9	0.61	29.98	8.26	0.42	17622	1.16	2.76	22	13	20	1	0	0
2019110065		27	Primary infertility	1	21.7	5.97	181	0.98	2.54	7.99	2.54				2	2	2	1	0	0
2019110268		45	Secondary infertility	6	21.5	6.15	53.58	0.17	251.4	4.56	0.13				2	2	2	1	0	0
2019031321		41	Primary infertility	2	21.1	6.63	51	0.22	156	2.36		8803	7.24	2.22	15	13	13	3	0	0
2019091265		22	Secondary infertility	1	19.6	5.37	255	4.56	19.94	2.92	1.93				16	16	15	8	8	1
2019080576		41	Primary infertility	15	18.8	9.68	202	1.1	10.38	3.26	0.21				15	14	13	9	9	0
2019081211		31	Primary infertility		20.8	8.8	123	1.51	11.53	6.3	1.92				23	17	19	7	8	4
2019100667		32	Primary infertility		22	8.09	246	2.91	14	4.82	1.53				8	4	5	2	2	2
2019050026		28	Primary infertility	2	20.7	12.1	314		18.73	5.98	1.14	5301	2.66	5.93	8	7	7	2	3	2
2019111140		32	Secondary infertility	1	29.2	4.27	143.1		16.23	6.19	1.01	17622	1.87	3.08	9	5	5	2	2	1
2019030636		44	Primary infertility	2	21.9	7.71	185	1.97	17.13	4.69	1.06				10	4	6	4	0	0
2019120314		37	Secondary infertility		20.2	7.03	203	0.98	19.66	7.35	2.31				17	13	11	7	7	2
2019060990		33	Secondary infertility	1	20.7	8.07	163	2.14	13.64	4.04	1.35	17622	0.74	8.78	3	2	2	1	0	0
2019080704		28	Primary infertility	1	21.5										18	9	10	3	0	0
2019071099		25	Secondary infertility	3	20.2	7.21	298		35.5	5.7	2.57				33	16	31	21	0	0
2019020613		36	Secondary infertility	3	21.2	6.42	75	0.92	10.04	4.09	1.17	15552	1.7	2.49	19	9	11	6	0	0
2019091184		31	Secondary infertility	1	24.2	10.72	85	3.9	33.7	4.71	1.67				16	11	13	5	0	0
2019031292		28	Primary infertility	4	21.1							17622	1.61	3.05	19	14	16	6	0	0
2019060315		37	Secondary infertility	1	22.9	6.58	74		6.72	2.08	0.88				11	8	9	3	0	0
2019071304		29	Primary infertility	2	21.6	7.33	151	1.18	15.52	4.71	1.46				2	2	2	1	0	0
2019031489		37	Primary infertility	12	18.8	9.25	199	1.04	11.57	9.95	1.61	11873	3.15	2.84	3	2	2	2	0	0
2019031471		25	Primary infertility	6	22	5.93	197	0.88	7.69	4.55	0.97	17520	1.22	4.36	4	3	3	1	0	0
2019061021		35	Primary infertility		19.8	5.61	25	43.97		2.89	0.81				6	1	4	1	0	0
2019090931		29	Secondary infertility	6	25.4	6.01	15	2.88	8.69	4.3	2.1				2	1	2	0	0	0
2019010256		44	Secondary infertility	1	24.6	14.39	406	2.65	7.73	7.07	2.1				14	11	9	6	0	0
2019120908		23	Primary infertility	2	26.4	5.51	235	4.12	24.55	7.44	2.77				23	18	21	0	0	0
2019071108		40	Primary infertility	1	22.2	8.5	157	0.6	11.93	3.67	1.16	10977	0.78	6.67	4	4	4	3	0	0
2019100393		33	Primary infertility	2	21.3		57.16		25.4		0.31				5	3	4	2	0	0
2019100687		34	Primary infertility	4	20.4		109.3		18.63		0.67				2	3	2	2	2	2
2019110292		32	Primary infertility	3	20	9.57	140		15.68	6.06	0.77	17622	2.77	3.93	1	0	1	0	0	0
2019110416		27	Primary infertility	2	23.9	4.81	240	3.77		6.5		14319	0.72	1.97	1	0	0	0	0	0
2019060330		24	Primary infertility	2	22	7.64	115	1.21	11.48	2.94	0.64				28	3	3	2	0	0
2019091033		29	Primary infertility	1	16.9	8.23	132	2.29	20.04	3.58	1.5				23	9	20	10	0	0
2019090238		32	Secondary infertility	4	20.3	10.12	46	1.12	14.75	6.53	1.94				25	13	14	9	0	0
2019091016		30	Secondary infertility	3	17.6	11.09	151	1.77	14.51	4.05	1.43				17	10	9	6	0	0
2019100896		24	Primary infertility	2	22.3	7.81	193.4	0.92	7.91	15.38	56.39				4	0	3	2	2	0
2019100492		29	Primary infertility	4	20.4	6.72	250	3.01	28.6	3.16	2.23				29	24	22	12	13	0
2019110155		30	Primary infertility	3	22.3	6.1	206	8.47	10.33	4.42	2.49				12	5	8	3	0	0
2019030666		29	Secondary infertility	7	21.5	6.41	142.8		30.5	17.83	1.87	17622	2.67	4.81	17	8	11	7	0	0
2019041072		30	Secondary infertility		19.6	10.91	77	0.81	10.6	7.72	1.14	13912	1.23		17	12	16	7	0	0
2019040564		30	Primary infertility	7	21	6.47	44	1.57	14.62	5.3	1.65				13	3	4	0	0	0
2019110458		25	Primary infertility	1	27.3	8.54	181	1.23	12.96	9.34	2.65	5429	3.86	2.17	21	17	17	3	0	0
2019070642		28	Secondary infertility	2	23.9	6.3	130	7.71	19.88	10.28	3.2	17622	3.99	4.87	10	9	10	3	5	1
2019040712		40	Secondary infertility	3	24	8.17	40	2.21	8.54	4.08	0.91	2425	1.01	2.31	8	6	8	2	0	0
2019080556		32	Primary infertility	2	23.4	6.68	96	2.39	29.54	4.86	3.01				7	7	7	0	2	0
2019010021		29	Secondary infertility	3	22.5	9.18	297	2.33	17.96	4.99	1.37	2219	1.83	2.86	16	17	16	7	9	3
2019050717		27	Secondary infertility	3	22	11.25	92	2.38	14.01	2.88	0.21				1	1	1	1	0	0
2019020242		34	Primary infertility	2	27	8.8	28.31	0.05	309.9	9.24	0.05	17622	5.96	3.3	14	9	10	4	0	0
2019060711		28	Primary infertility	3	21.4	5.07	162	1.51	10.47	4.73	2.57	17622	0.8	8.82	13	9	10	2	0	0
2019031463		28	Primary infertility	3	21.4	5.49	29.07	0.93	15.48	5.32	33.88	9900	1.97	2.8	10	5	9	2	0	0
2019020353		28	Primary infertility	3	26	5.01	318	1.8	10.85	9.73	4.16				16	6	7	3	0	0
2019110978		28	Secondary infertility	2	20							17622	3.9	7.01	28	3	4	1	0	0
2019070493		45	Secondary infertility		25.7	8.59	121	2.19	6.95	4.05	1.57	6472	3.46	1.65	11	2	2	1	0	0
2019120052		33	Primary infertility	3	22.1	8.74	141	2.44	17.97	6.73	0.36				18	10	15	8	0	0
2019010307		29	Secondary infertility	2	19.5	5.23	195	3.4	12.1	3.69	1.46	17622	0.75	9.12	2	2	2	2	0	0
2019080789		29	Primary infertility	1	23.2	6.54	49		7.75	4.97	0.98				9	6	9	4	0	0
2019070686		26	Primary infertility	4	39.5	5.21	169	5.11	15.44	4.3	1.69	17622	1.78	4.34	21	10	19	8	0	0
2019070962		35	Secondary infertility	2	20.8										18	10	8	2	4	0
2019090039		31	Secondary infertility	4	26.9	7.43	228	1.12	8.95	7.13	5.31	17622	3.2	10.05	6	5	5	3	3	1
2019010223		42	Secondary infertility	7	22.8	5.23	33.53	0.49	36.24	3.77	0.22	17622	0.95	6.43	29	16	21	8	0	0
2019031577		28	Primary infertility	2	21.9	7.33	498	3.25	11.96	4.56	3.05				12	6	10	7	0	0
2019110624		34	Primary infertility	2	17	7.56	96	4.59	20.44	4.72	0.91				12	0	0	0	0	0
2019041058		40	Primary infertility	1	21.4	7.26	135	1.29	6.37	3.33	1.94				12	5	8	4	0	0
2019081224		25	Secondary infertility	2	20.4	6.51	103	7.49	9.55	5.82	0.96				8	8	8	8	0	0
2019030820		31	Secondary infertility	3	18							16494	1.79	3.11	14	1	0	0	0	0
2019060882		29	Secondary infertility	7	22.7	6.17	134.8	1.31		17.65	1.26	15785	20.89	8.58	25	14	21	9	0	0
2019060028		35	Secondary infertility	6	25	13.51	186.25	0.91	8.54	2.58	0.91	4712	10.72	6.15	6	3	3	3	0	0
2019041388		36	Secondary infertility	3	24.5	6.62	192	0.46	270.39	4.27	38.56				15	9	12	6	0	0
2019110380		37	Secondary infertility	2	21.6	9	165	2.12	6.87	3.9	1.36				19	19	17	12	12	5
2019020323		25	Secondary infertility	2	19.5	5.9	316	0.56	14.15	7.64	1.73	17510	5.73	4.33	4	3	1	1	0	0
2019090449		25	Secondary infertility	2	21.6	5.52	290	1.35	5.59	3.8	0.81				15	10	14	9	0	0
2019110438		33	Primary infertility	1		4.92	153	4.84	15.75	2.03	1.81				8	2	4	1	0	0
2019070597		21	Secondary infertility	2	24.6	8.15	93	4.43	38.05	7.08	1.46				22	17	19	4	0	0
2019031498		37	Primary infertility	2	21.3	6.69	55.54		693.8	4.81	0.14	12411	2.52	3.88	3	1	2	1	0	0
2019041333		31	Secondary infertility	3	29.2	6.9	173		75.07	18.71	1.55	17622	7.23	3.12	3	3	3	0	0	0
2019060031		41	Secondary infertility	3	20.3	3.73	111	0.3	14.03	6.59	0.48				3	1	2	1	1	0
2019041163		34	Primary infertility	1	27.3	7.36	94	2.5	6.37	4.44	1.89				10	6	6	2	0	0
2019050672		35	Primary infertility	12	24.1	5.65	670			8.11	0.72				3	2	2	1	2	0
2019081438		37	Secondary infertility	1	19.1	7.75	120	1.79	18.6	4.04	1.25				9	11	8	2	2	1
2019050992		23	Primary infertility		25.1	9.04			10.74	18.58		10134	34.34	6.43	4	3	4	1	0	0
2019040844		33	Primary infertility	2	24.5	5.66	219	2.47	19.09	4.23	2.38	17622	4.25	5.55	3	1	1	0	0	0
2019050150		26	Secondary infertility	1	21.9	5.28	96	1.14	14.73	5.4	1.83	17622	1.33	5.14	7	4	6	1	0	0
2019120162		30	Primary infertility	4	20.5	8.17	176		26.23	4.78	1.58	17622	9.43	100.44	28	16	21	12	0	0
2019020639		31	Primary infertility	4	19.5	6.47	92.43	0.33	35.8	6.71	32.08	15362	2.9	6.67	9	7	6	2	3	2
2019010204		38	Primary infertility	1	22.6	5.3	402		13.68	8.62	0.97	17622	0.5	4.09	21	10	19	11	0	0
2019050759		25	Secondary infertility	1	26.3	5.81	18	0.21	16.7	3.69	0.99				12	6	7	3	0	0
2019080384		30	Primary infertility	3	28.3	3.88	192.8		11.7	12.4	1.33	17622	1.14	9.63	26	19	18	12	0	0
2019110368		42	Primary infertility	3	22.1	6.9	85	1.89	28.07	3.85	1.5				14	8	13	8	0	0
2019020261		30	Secondary infertility	2	20.1	8.7	186	1.19	23.73	4.72	1.64	17622	2.52	2.56	9	6	7	6	0	0
2019080007		27	Primary infertility		21.3	7.55	37.59	0.28	340.8	11.99	0.25				8	5	7	2	0	0
2019080917		37	Primary infertility	6	18.73	8.46	148	1.44	11.35	3.89	1.89				9	8	8	4	0	0
2019060554		28	Primary infertility	2	16.8	11.81	215	4.79	28.41	3.39					4	4	4	2	2	0
2019051198		30	Secondary infertility	3	18.4	6.48	74.16	0.74	11.69	4.71	55.43	17622	1.9	3.37	17	13	17	6	0	0
2019081228		32	Primary infertility	6	22.2	8.97	129	2.97	16.48	5.21	1.39				10	7	9	4	0	0
2019051011		36	Primary infertility	2	22.3	7.04	67		10.33	4.95	0.31				11	6	6	5	0	0
2019020156		26	Primary infertility	3	20.7	4.68	149	0.77	11.89	5.63	2.17	11535	0.2	4.45	20	14	18	10	0	0
2019120293		32	Secondary infertility	6	28.3	7.3	131	0.21	10.05	2.91	1.26				4	4	4	3	0	0
2019120842		36	Primary infertility	4	21.2	5.39	407	2.16	12.41	2.89	1.2	17614	1.57	6.46	9	6	7	4	0	0
2019031316		34	Primary infertility	2	27.7	6.6	148	5.49	6.76	17.52	2.94				14	4	11	2	0	0
2019070976		24	Primary infertility		22	5.43	110	1.71	19.79	6.85	1.31	17622	2.98	7.77	15	12	12	7	0	0
2019060761		34	Primary infertility	4	20.4	7.82	184	2.12	26.08	2.31	1.77				5	2	2	0	0	0
2019060065		31	Primary infertility		21.8	5.11	136	0.95	12.3	1.96	0.69				21	12	20	4	0	0
2019041341		28	Secondary infertility		19.7	10.62	276		10.53	3.63	1.43				17	9	17	9	12	9
2019050629		28	Secondary infertility	1	26.7	8.52	62	1.12	14.04	2.69	1.49				4	3	4	1	0	0
2019120251		37	Secondary infertility	8	26.57	6.46	110.1		8.11	3.02	1.28				9	8	8	3	0	0
2019050660		30	Primary infertility	3	28.9	4.22	164.8	0.27	11.53	8.9	2.06				8	7	7	4	0	0
2019040851		29	Secondary infertility	3	18.8	5.95	96	1.15	6.91	2.39	0.94				9	7	9	4	0	0
2019091247		29	Primary infertility		25	7.18	114	1.88	10.92	6.23	2.34				9	9	8	7	7	0
2019050760		30	Secondary infertility	3	25.8	6.51	108	0.53	7.69	9.73	1.24	9149	5.38	2.07	21	15	15	11	0	0
2019100153		31	Secondary infertility		20.6	5.53	102			0.14					9	7	8	4	0	0
2019110191		30	Primary infertility	7	21.4	4.8	21.71	0.05	12.49	2.58	0.34				9	4	8	3	0	0
2019050336		31	Primary infertility	3	30.1	6.73	61	1.14	25.28	3.54	1.61				14	5	8	1	0	0
2019080656		27	Secondary infertility	4	18.3						1.91				6	6	6	6	0	0
2019051265		34	Secondary infertility	2	23.8	6.94	254	2.8	9.48	8.26	2.58	10759	4.59	3.55	9	6	7	6	0	0
2019031566		34	Primary infertility	4	20.4							17622	2.69	3.66	6	4	5	4	0	0
2019040554		31	Primary infertility	3	18.6	7.44	144	1.56	12.02	5.44	0.91				10	5	5	1	0	0
2019100454		27	Secondary infertility	3	20.8	6.63	156	1.73	15.2	5.43	1.53	17622	1.06	2.33	2	2	2	2	0	0
2019090289		36	Primary infertility		22.8	10.36	111	1.65	13.09	2.97	0.66	5190	0.91		5	6	4	2	2	0
2019090253		31	Secondary infertility	2	20.4	8.3	154	2.49	12.65	5.25	1.1				2	3	2	0	0	0
2019040066		27	Secondary infertility	4	26.2	5.33	227	1.38	12.46	2.39	2.18	14081	2.69	3.11	8	1	1	1	0	0
2019101310		30	Secondary infertility	1	20.3	8.05	185	2.14	11.4	5.57	3.29				16	15	15	8	0	0
2019100705		30	Primary infertility	2	28.9										17	19	15	1	3	0
2019120875		40	Primary infertility	17	18.5	5.75	196	1.23	12.44	5.94	0.67				11	8	9	6	0	0
2018120556		32	Primary infertility	2	18.7	7.39	219	1.59	12.13	2.99	1.27	17622	1.65	3.58	23	17	21	10	0	0
2019031483		31	Primary infertility	4	25.7	1.01	1199	3.47	14.61	0.95	2.64				9	7	7	6	0	0
2019060762		21	Secondary infertility	2	23.1	8.34	89	1.44	10.22	3.75	2.57	17622	2.18	2.33	23	13	21	14	0	0
2019030706		39	Primary infertility	2	23.3	7.64	92	3.21	8.62	3.32	1.45	17622	1.27	1.93	9	9	8	6	0	0
2019051349		29	Secondary infertility	2	20.4	6.95	146	1.97	10.14	6.16	1.36	17622	2.6	5.71	18	9	7	3	0	0
2019090214		24	Secondary infertility	4	24.2	9.07	159	5.39	15.06	20.08	1.68				13	7	12	9	0	0
2019060114		43	Primary infertility		19.6	6.9	253	0.97	10.48	2.22	1.57	10139	7.6	4.14	11	10	11	4	0	0
2019100251		30	Secondary infertility	1	19.4	8.17	230	3.21	10.77	2.66	1.74				16	8	11	0	6	0
2019110677		28	Primary infertility		24.8	7.42	454	1.83	31	12.42	1.96				12	7	12	7	0	0
2019071102		29	Primary infertility	5	23	6.54	102.6	0.22	21.54	7.07	0.73				12	8	11	4	0	0
2019101093		32	Primary infertility	2	22.7	5.68	221	2.69	11.9	3.62	1.14				7	5	5	1	0	0
2019030233		32	Secondary infertility	5	21.5							6316	2.15	2.98	14	12	14	6	0	0
2019050610		25	Primary infertility	2	17.6	6.78	64	0.94	7.82	3.05	1.61				22	12	19	4	0	0
2019070564		41	Primary infertility	1	25.3	11.31	224	1.48	9.27	4.53	1.5	12305	0.75	4.83	8	2	7	3	0	0
2019090439		33	Secondary infertility	1	21.6	9.18	96	1.04	10.39	2.34	1.6				17	10	15	5	0	0
2019050448		33	Secondary infertility	5	19.5	8.56	127.8	2.16	11.95	3.59	0.55				8	7	6	3	0	0
2019020444		28	Primary infertility	3	28.8	5.28	255	3.17	27.64	1.53	3.02	17622	2.52	2.38	4	2	4	3	0	0
2019031335		31	Secondary infertility	2	18.4	9.39	45.08	0.3	12.39	5.68	0.39	17622	6.84	4.91	3	1	2	0	0	0
2019110336		33	Secondary infertility	1	19.8	8.2	126	4.34	12.52	3.72	2				7	6	7	5	0	0
2019080522		23	Primary infertility	2	19.4	5.18	163	2.15	6.89	4.41	0.52				16	12	13	8	0	0
2019040053		32	Secondary infertility		23.9	9.65	96	1.54	18.31	6.49	1.29	15544	1.36	3.67	19	13	19	12	0	0
2019020056		29	Primary infertility	3	21.8							17622	3.93	4.11	26	22	25	6	0	0
2019031486		31	Secondary infertility	3	22.7	13.27	162	0.54	13.3	7.02	0.59	8302	4.08	3.05	10	9	10	6	0	0
2019110999		30	Primary infertility		21.5	8.39	185	2.23	19	4.32	2.59	15114	0.85	2.71	15	9	14	4	0	0
2019110082		28	Secondary infertility	4	19.5	5.64	71	0.8	19.4	4.3	0.41				3	1	1	0	0	0
2019030354		26	Secondary infertility	1	21.1	7.43	138	3.43	26.07	5.01	1.36	17622	2.07	4.1	6	5	6	2	0	0
2018120323		29	Primary infertility	3	19.6	6.98	49	201	39.3	4.42	1.57	17622	0.56	6.73	8	7	8	4	6	4
2019040412		31	Primary infertility	5	24.8	4.09	125.7		19.26	5.42	0.72	17501	2.71	6.33	17	14	16	2	0	0
2019070639		28	Secondary infertility	1	20.3	7.16	69	2.64	8.15	7.85	2.1	10818	8.23	4.47	6	3	6	3	0	0
2019050998		29	Secondary infertility	4	20.3	8.34	136	1.38	14.88	3.14					17	10	14	3	0	0
2019030829		40	Primary infertility	6	22.6	6.09	274	0.95	8.34	4.58	0.61	15193	1.97	6.75	17	15	15	8	0	0
2019070029		25	Primary infertility	1	22	6.75	65	3.9	20.27	9.18	1.54				32	23	26	20	0	0
[truncated: 13,665 more rows]

## Sheet: Base Value Comparison
t-test	Age	Age		BMI	BMI		FSH	FSH		LH	LH		E2	E2		P	P		PRL	PRL		T	T	HCG日情况	E2	E2		LH	LH		P	P		Infertility years	case group	control group		χ2 test		No. of fertilization	No. of unfertilized
	25	28		21.5	19.5		5.56	10.67		1.56	3.06		41.87	94		0.84	3.26		5.67	14.74		44.67	2.24		9927	5040		1.06	0.87		5.6	1.26			5	6			case group	550	117
	27	30		20.3	27.5		13.77	3.97		3.97	3.08		77	63		2.71	1.48		13.86	24.18		0.87	1.07		9549	3572		2.54	1.14		9.14	3.42			7	4			control group	37110	10447
	25	33		21.3	20.1			6.98			2.12			91			1.48			15.3			0.87		15050	17622		2.24	1.86		3.36	2.82			4	5
	31	27		32	26.3		6.91	5.54		1.72	6.32		128	93.01		0.45	1.35		11.25	11.35		0.7	0.82		17140	17622		2.06	1.99		2.57	2.6			6					No. of cleavage	No. of uncleavage
	30	41		32	24.61		6.91	5.11		1.72	5.75		128	839.07		0.45	3.13		11.25	12.82		0.7	2.01		17827	2756		1.24	9.57		0.85	3.64			7	4			case group	517	33
	34	32		20.1	25.6		6.69	7.16		7.25	4.27		73	151		1.98	0.77		13.67	9.74		1.75	1.31		17622	4700		4.95	1.58		2.63	2.97			5	2			control group	36582	528
	26	31		20.1	22.2		6.79	7.52		3.2	4.01		354	70		0.9	1.99		7.17	8.23		0.77	2.01		14042	5487		3.07	1.64		3.06	0.73			2
	27	34		20.1	18.2		6.7	7.8		2.53	8.34		201	213			1.53		8.28	12.04		1.17	1.55		13964	8992		2.22	2.45		1.92	7.36			5	4				No. of high quality embryo	No. of general quality embryo
	29	30		22.5	23.8		7.04	10.14		5.57	7.99		247	152		2.63	0.9		8.75	22.79		2	1.46		17326	17622		1	6.83		2.74	8.55			4	6			case group	196	321
	33	39		18.4	20.2		8.45	5.61		8.93	1.61		217	248		1.67	0.16		9.93	8.25			0.42		15287	17622		1.13	23.91		3.28	10.03			3	6			control group	16125	20457
	25	28		20.4	24.5		5.4	6.24		7.03	7.08		148	112.6		2.27	2.44		9.88	10.73		1.78	1.93		17183	17622		1.44	2.39		3.61	4.27			2
	28	30		21.2	23.1		13.05	6.43		4.72	9.76		197	153		0.2	1.99		12.69	432.9		1.65	1.95		6354	17622		10.61	3.39		1.26	7.12			1					No. of Blastocyst	No. of blastocysts not formed
	26	31		25.4	31.2		8.12	6.04		4.42	7.54		187	117		4.58	8.03		4.47	20.81		1.47	2.13		9689	13669		0.84	1		1.38	3.53			5	4			case group	255	262
	30	27		21.8	19.9		10.36	4.12		3.89	1.58		421	84		1.23	0.59		13.85	14.54		1.23	0.35		4231	17622		1.36	0.95		1.49	4.47			3	1			control group	19942	16640
	28	27		21.8	22.9		10.36	7.68		3.89	2.28		421	156		1.23	6.07		13.85	13.39		1.23	2.96		4316	17622		0.53	0.97		2.14	1.37			1
	29	35		19.3	22		6.95	10.78		8.16	2.66		313	41		1.09	0.58		12.16	8.13		1.3	2.17		17622	17622		0.86	1.57		9.58	2.31			2	10				No. of high quality blastocyst	No. of remaining embryos
	26	29		23.6	20.2		8.4	8.28		3.51	4.32		98	216		0.31	2.75		8.57	15.02		0.2	1.61		17622	6693		1.85	2.3		5.11	2.34			2	2			case group	165	352
	34	36		23.6	21.3		8.4	6.06		3.51	4.52		98	108		0.31	2.69		8.57	6.82		0.2	1.36		15596	11316		0.92	1.35		5.51	2.43			10	2			control group	16228	20354
	26	31		26.2	23		2.5	4.95		6	17.53		6.67	252		42	1.86		1.05	8.83			1.59		7348	2077		3.13	0.01		3.5	5.74			7	5
	39	27		19.7	22.3		6.54	7.13		4.33	4.1		83	139		1.81	4.2		23.66	14.63		1.93	1.72		6778	17622		1.65	6.84		2.43	8.65			3	2				No. of Pregnancies	No. of non-pregnant
	29	44		22.6	28.34		9.76	9.15		7.81	4.15		260	265		3.75	0.16		20.4	6.2		1.91	2.04		13863	17622		13.26	4.19		5.38	10.05			2	1			case group	41	17
	38	45		26.2	23.4		6.7	5.8		3.23	5.13		48	153		0.98	4.44		5.24	11.72		2.16	3.44		6029	17622		1.96	0.53		1.78	4.03			1	1			control group	2889	977
	30	36		21.3	28.1		6.04	8.21		2.25	3.05		161.9	184			1.57		17.14	11.72		1.11	2.7		7041	12209		1.53	1.77		3.02	1.98			2	1
	35	31		21.3	24.7		6.01	5.93		2.25	4.45		161.9	134.4			2.25		17.14	8.54		1.11	2.04		9139.4	14289		1.71	6.03		4.44	3.05			6	1				No. of live births	No. of patients remaining
	32	28		21.8	26		5.88	4.82		7.73	9.78		110	262		2.69	0.87		6.98	14.5		1.56	46.43		17765	9342		1.39	1.35		9.48	3.94			2	1			case group	34	24
	29	25		19.05	27.7		6.78	5.96		4.62	11.9		111	218			56.53		8.25	11.39		1.62	1.49		17765	13590		2.57	1.21		10.46	8.16			2	2			control group	2312	1554
	34	32		19.05	24		1.54	7.5		4.58	2.57		653.1	357			2.07		11.67	25.27		1.24	0.85		17820	14086		1.52	3.19		1.52	3.03			5	4
	36	27		20.3	25.6		4.53	8.04		6.26	2.99		119	52.78		3.66	1.49		19.33	16.15		2.28	2.43		17622	17622		3.02	1.31		9.61	3.15			3	2
	22	30		21.1	24.5		11.37	3.39		1.65	6.54		216	398.9		7.17	3.14		11.58	20.91		1.89	1.59		7400	11839		0.87	3.3		8.07	6.13			1	3
	32	30		20.3	23		8.37	6.42		4.03	3.51		54.98	228		0.19	0.3		20.87	6.65		17.42	1.46		3491	17622		0.88	2.72		3.04	5.1			7	2
	30	31		27	21.2		5.67	6.9		3.05	8.97		34.54	132		0.41	2.51		443.2	12.3		0.33	0.41		10505	17622		1.9	8.63		3.63	1.94			11
	29	29		19.3	20.1		8.56	7.35		2.45	4.11		136.16	9		1.47	1.83		214.63	14.24		1.01	2.73		17622	17622		1.42	0.68		7.7	5.07			2	3
	32	28		18.8	29.3		6.21	3.24		15.14	5.49		374	28		5.72	2.23		30.11	7.67		2.11	1.49		11838	2412		1	0.65		1.66	0.15			4	3
	29	25		23.4	25		3.48	11.02		6.41	5.95		131.2	37		0.15	1.6		25.8	6.83		28.05	2.24		10326	17622		1.85	2.38		3.4	2.8			8	1
	31	27		24.7	22		5.91	7.98		3.24	14.93		110	55		4.7	0.85		23.23	8.36		2.76	1.15		17622	17622		4.17	1.74		12.58	3.82			9	8
	32	25		17.2	17.1		9.25	8.73		6.41	4.25		288	97		8.21	2.79		27.07	14.67		1.99	1.36		10470	17622		4.34	1.82		7.26	8.96			4	2
	31	30		28.1	23.66		8.11	4		5.23	8.3		22	181.7		1.37	0.49		13.24	19.21		0.4	1.82		17622	14454		5.54	5.54		5.1	1.87			5	2
	30	29		19.5	24.5		8.81	8.74		7.52	4.24		203	12		1.65	5.08		7.77	12.25		1.54	1.53		17622	17622		1.44	2.28		4.18	16.96			4
	33	32		19.6	22		10.47	4.83		4.34	4.17		113	175		2.91	0.77		19.21	9.41		1.77	0.73		6113	17622		2.75	2.45		1.29	5.48			4
	36	29		19.6	25		10.47	5.43		4.34	2.85		113	103		2.91	6.09		19.21	13.9		1.77	2.49		7913	3330		8.42	2.88		2.52	2.09			20	5
	20	33		22.3	23.4		7.55	9.64		2.85	6.06		287	415		0.96	0.8		6.15	16.42		1.37	1.57		13497	17622		14.61	0.47		1.77	4.89			4	8
	32	36		22.3	21.5		5.74	4.89		2.82	3.38		135	115.1		0.7	1.59		8.84	21.29		1.4	4.8		3003	14089		1.49	0.71		0.81	3.9			4	6
	33	29		21.91	23.4		3.72	6.46		2.19	4.98		164.7	269			0.37		18.29	10.38		2.15	0.24		11933	17622		1.11	1.61		6.4	6.57			4	2
	30	29		23.6	26		5.38	6.31		2.13	2.26		94	154		1.68	1.94		8.89	15.12		2.93	2.08		16159	17622		8.66	1.14		4.23	3.62			3	10
	32	37		32.8	25.4		6.04	6.34		2.45	8.24		136	232		1.93	3.32		7.56	8.8		1.82	0.5		10088	4352		0.73	3.65		3.27	6.28			4	6
	30	30		32.8	19.4		6.04	7.4		2.45	11.7		136	45.7		1.93	1.91		7.56	11.43		1.82	1.35		10784	5768		0.56	4.88		4.24	4.9			3	6
	28	31		21.09	21.36		10.65	5.81		6.55	7.47		105	105			10.35		5.83	9.75		0.57	0.13		4872	17622		0.47	1.52		2.39	3.63			2	2
	29	30		18.13	26.4		10.73	5.34		11.73	2.07		103	57		1.62	0.55		28.85	11.9		1.3	1.8		9927	17622		1.32	0.42		3.9	4.93			2	3
	32	31		22	19.7		5.7	7.78		3.75	2		282	158		3.36	2.92		10.49	353.6		1.82	1.49		17622	17622		1	0.42		3.96	7.35			8	9
	28	29		20.9	23.01		10.13	6.53		4.11	7.91		234	130.7		4.25	2.41		15.85	14.51		1.42	1.78		8872	3744		1.76	4.67		2.79	2.47			4	1
	36	28		22	24		9.28	8.11		4.5	6.66		111	200		1.89	1.06		11.78	56.92		1.95	3.08		17179	17622		1.89	1.33		4.47	2.72			5	1
	30	33		19.47	24.5		6.12	5.74		5.54	5.69		112.69	111		1.28	4.01		5.61	8.53		1	0.96		17993	8387		1.69	0.8		8.83	4.12			4	1
	27	30		18.3	19.3		13.66	7.82		5.27	6.26		160	483		2.23	4.29		21.2	18.74		1.12	1.58		17622	10097		0.85	1.12		7.94	4.18			5	4
	30	36		22	23.9			8.07			8.67			202			3.88			247			1.03			5928			0.16			2.61			3	3
	33	40		23.4	18.6		8.71	6.24		4.46	5.37		97	109.6		4.08	1.27		27.74	35.91		1.26	2.85			17622			2.4			7.96			4	2
	31	32		26.3	23.9		2.78	7.23		6.21	5.73			264			2.91			15.28			1.98			17622			4.18			1.81			2	7
	29	26		20.5	22.7		9.03	6.96		4.76	2.52		265	78		4.47	4.64		10.86	17.28		2.77	0.4			17622			0.9			5.17			2	4
	24	39		21.8	22.4			6.42			7.51		27	363		0.96	1.3			21.98			0.63		18393	17622		1.25	7.98		3.32	2.24			7	2
	27	24		20.7	28		9.3	1.44		4.38	2.08		58	68		1.09	3.87		26.99	21.3		0.44	1.88		5285	17622		3.65	1.9		4.49	3.81				12
	32	36		24.2	21.3		5.99	5.26		15.15	10.3		1282	93		1.96	2.57		17.76	18.5		1.72	2.06		18393	14517		8.04	8.29		1.45	2.87				3
	29	37		16.4	25.7		5.69	14.86		8.7	3.97		211.2	164			0.65		14.48	27.08		0.79	2.8			9903			0.41			7.06				1
	31	36			20			7.27			9.93			306.7			1.91			6.05			2.13			8053			2.24			2.79				6
	34	32			22.9			9.55			7.41			251.5			2.35			10.22			1.48			17622			24.61			7.55				1
	30	30			45.7			6.19			5.3			433			4.81			13.15			1.06			17622			2.51			6.22				2
	28	32			19.8			6.07			4.78			124			2.93			15.14			0.67			17622			0.39			7.38
	27	24			19.53			7.02			3.98			215			0.5			8.21			1.67			15739			3.23			6.59
	44	31			20.5			7.28			5.98			99			0.9			6.01			1.38			9593			1.3			6.04				3
	27	27			29.8			12.7			10.13			142			3.09			13.53			36.34			8729			1.95			2.59				3
		38			21.2			11.34			3.11			131			3.48			9.82			1.25			10627			3.86			3.86				6
		27			21.5			6.02			3.57			47			1.79			10.56			2.55			7252			1.57			1.73				4
		28			21.7			6.91			4.46			261			0.16			40.55			1.91			15955			0.87			5.78				3
		29			29.1			4.29			6.24			64.58			1			16.38			2.43			8530			3.08			4.53
		31			24.6			6.37			2.49			86			0.6			11.62			0.81			17622			6.73			5.26				5
		28			19			7.25			2.7			25.55			6.41			10.7			0.57			3797			1.95			2.77				2
		35			24.5			10.26			3.86			143			0.07			19.46			60.1			16201			2.06			6.74				3
		31			24.4			5.86			6.25			326			1.13			9.93			1.22			17622			2.1			4.76
		25			22			9.82			3.96			82			0.64			8.51			0.01			6038			1.46			1.84				2
		29			21.9			21.69			5.26			213			1.66			21.09			0.87			10196			3.21			1.66
		24			24.2			5.75			4.79			142.2			1.1			10.52			2.89			17622			3.45			3.04				4
		31			20.8			6			4.22			210			2.19			6.21			1.39			5013			1.38			1.65
		41			19.1			2.02			4.23			121.74			0.53			22.06			0.65			17622			1.18			3.98				5
		39			22			6.53			3.1			190			1.26			9.92			0.88			17622			1.34			6.79				6
		25			21.6			14.58			9.01			276			0.75			11.82			1.27			17622			3.28			2.65				4
		33			18.5			7.68			5.35			113			3.41			5.64			56.95			11114			15.92			4.98				1
		36			25.5			8.08			1.64			147			0.25			464.8			1.72			10629			2.25			2.55
		38			28.1			8.41			3.15			137			3.86			24.3			1.85			15895			1.77			5.96				4
		34			29.8			5.84			6.96			269.4			0.82			12.93			0.15			15525			1.69			3.52				2
		30			21.5			5.21			5.12			138			1.71			12.54			3.23			17024			4.03			3.39				2
		32			24			6.61			4.97			269			0.68			11.36			2.47			11643			2.28			2.69				2
		41			26.2			6.47			7.64			72.65			3.11			10.62			0.73			17622			10.07			4.21				5
		42			25			4.55			1.63			66			0.09			25.62			0.34			17622			0.37			6.58				6
		28			19.1			9.05			5.98			117			1.01			8.89			1.19			7933			9.18			3.73
		30			20.5			14.35			9.09			93			1.47			5.21			1.27			4801			1.25			14.02				6
		37			20.7			5.37			5.35			17.83			4.47			18.68			1.79			12118			0.26			2.67				1
		27			17.7			12.82			4.99			131			0.29			10.49			0.19			17622			2.6			5.34				3
		29			21.1			6.06			2.31			66			2.44			9.93			1.02			17622			2.09			4.71				3
		28			26.3			3.87			9.61			142			2.09			18.07			0.83			13527			2.62			2.92				2
		26			24.1			14.13			6.55			12			2.01			11.67			1.35			17622			2.75			3.66				6
		34			20.9			6.87			3.29			88			0.34			16.12			0.17			17622			1.36			4.68				2
		38			20.7			5.35			11.21			56.45			1.03			8.7			1.08			17622			1.2			10.89				14
		41			18.1			8.38			5.86			119			1.71			21.51			0.55			17622			8.36			5.25				3
		27			23			11.04			8.04			147			1.16			5.65			1.65			3119			2.09			1.71				3
		29			21.5			6.35			5.74			150			1.83			9.54			0.91			6036			6.25			2.72				2
		30			23.4			6.09			5.86			40.25			5.26			10.43			0.36			13671			3.25			2.39				2
		31			18.8			5.99			7.82			186.7			1.08			22.07			1.91			11457			0.8			1.37				4
		29			27			7.24			3.81			208			1.24			419.4			0.98			15344			1.09			3.28				5
		31			20.4			5.61			4.04			218			2.4			13.47			1.12			15651			1			12.71				2
		21			17.4			5.61			4.74			51.81			3			20.96			78.01			17622			0.24			4.58				1
		32			24.8			3.49			4.59			103.68			2.71			8.18			1.03			17622			4.94			6.06				7
		27			22.3			10.05			9.61			157			2.5			9.21			1.6			14199			2.6			3.04				1
		33			21.1			4.66			1.63			87			1.95			13.54			1.82			12314			7.95			5.63				9
		34			20.2			7.22			8.31			108			2.28			8.58			2.25			6261			2.08			1.34				4
		22			18.6			4.44			4.26			31.4			1.36			18.99			2.05			7253			6.85			5.38
		36			21.8			6.74			4.91			89.62			1.39			10.52			1.28			4235			20.4			1.1				3
		28			22.9			9.08			4.88			182			2.29			20.68			0.3			10704			1.27			2.44				2
		24			24			6.91			7.03			97			1.95			8.2			2.36			17622			4.28			3.28				2
		28			18.7			9.77			4.03			160			2.5			15.17			2.8			7563			2.59			3.3				1
		36			18.3			5.85			13.99			52.64			2.17			24.52			1.15			17622			2.88			4.07				10
		32			19.5			6.88			3.32			171			8.35			9.74			1.23			17622			1.46			5.25				5
		28			21.1			6.33			4.56			86			0.75			10.71			1.08			16043			3.35			3.04				1
		28			23.1			12.56			6.97			202			2.08			9.55			1.85			17622			3.11			5.27				19
		28			25.4			8.19			12.25			172			2.59			18.05			0.69			1893			2.35			2.54				5
		36			26.4			6.27			2.59			232			2.63			19.14			0.51			7461			1.93			1.64
		32			18.8			5.79			4.75			64			0.82			7.61			1.02			17622			1.38			7.22				2
		26			21.1			8.21			9.47			27.35			0.15			17.98			1.08			13841			8.04			5.92				19
		40			18.6			8.3			5.03			54			2.08			13.94			0.67			10422			2.14			4.47
		33			22.6			4.5			7.97			75			2.66			10.07			1.79			9967			4.8			1.93				5
		29			20.3			7.34			8.96			56			1.78			13.99			0.68			2653			2.05			1.8				5
		29			25.4			4.63			4.56			196			1.19			19.17			2.05			4783			6.9			3.79				2
		22			21.1			5.58			2.46			122			3.61			44.14			1.77			11494			1.86			4.01				2
		28			28.5			7.62			8.88			125			0.17			8.24			1.53			9120			2.82			3.56				5
		25			22.9			4.9			4.55			255			2.97			13.47			1.71			5741			1.43			1.73				3
		25			27.6			5.21			5.64			117.4			1.63			21.45			0.47			17622			1.29			3.22				3
		30			31.3			7.5			5.52			235			3.07			43.68			1.78			12909			2.94			5.2				5
		29			24.8			11.51			4.03			206			1.55			15.9			0.69			3202			2.89			1.74				4
		32			26.3			7.61			6.22			54			5.6			18.22			2.15			8026			4.54			3.73				3
		31			22.5			9.46			3.84			41			2.86			10.67			0.23			7004			1.04			3.14				3
		29			27.3			13.29			4.4			187			0.96			15.25			2.62			7530			0.73			0.94				2
		37			23.9			5.13			4.71			51			1.01			14.34			1.08			7629			0.42			3.36				4
		33			22.8			8.36			9.07			147			1.85			16.95			2.14			8968			1.23			2.64				3
		31			22.6			7.84			5.15			402			1.71			201.9			0.54			6126			1.76			4.79
		26			22.6			9.99			6.32			63			2.65			9.32			0.99			17622			1.83			3.01				6
		28			22.5			5.28			2.59			113.25			1.62			9.23			1.75			8305			1.88			2.2				6
		37			18.5			9.67			4.26			148			1.58			10.74			2.14			17622			3.88			10.74				3
		27			23.9			6.74			5.09			340.37			1.08			11.84			2.34			12374			2.91			3.17				3
		36			27.6			6.25			4.15			228			1.07			10.1			1.33			3655			0.89			1.8				7
		37			20.1			9.05			5.23			35			0.84			9.28			1.33			17622			2.64			8.86				0
		39			24.6			7.56			13.07			124			4.64			25.56			2.41			12247			0.81			5.37				2
		34			23.4			7.05			2.73			20			1.25			21.78			0.9			8279			1.2			4.38				6
		23			25.6			3.56			2.92			201			1.29			8.68			2.38			9014			1.7			2.26				2
		41			23.4			11.88			1.52			80			0.1			32.89			1.1			17622			7.61			8.63				2
		30			23.2			10.08			3.63			153			3.75			9.44			0.62			17622			8.46			4.06				2
		31			23.3			7.24			6.49			138			2.5			11.6			33.85			13934			3.91			5.33				4
		31			21.4			7.68			8.27			24			2.2			7.99			1.95			17622			1.11			4.74				1
		33			17.3			7.66			10.59			207.8			1.26			20.82			0.29			17591			1.45			6.31				3
		33			20.4			7.03			3.45			98			3.78			19.06			0.75			7898			1.11			2.91				2
		28			19.1			7.05			8.85			156			0.95			14.77			2.27			17622			0.45			5.9				7
		40			23.7			12.28			4.43			76			57.01			13.69			0.52			8218			1.23			3.38				8
		30			28.4			7.68			3.63			128			2.6			8.43			1.93			17622			0.86			6.35				4
		30			19.9			8.01			2.92			173			1.28			38.67			1.55			17622			7.37			3.16				9
		25			24.5			7.11			8.36			189			0.9			5.3			1.21			3257			4.04			2.57				2
		37			18			6.68			3.71			120			0.45			23.71			2.1			3255			2.76			8.69				2
		33			21			7.42			5.43			222			2.54			42.42			0.69			14732			5.33			3.08				6
		29			29.4			6.83			6.83			228			2.95			8.46			0.8			17622			1.15			3.15				2
		30			24.6			0.29			0.19			128			1.51			18.55			1.03			4536			0.63			2.98				2
		30			25.4			6.7			3.9			30.29			1.42			235.9			0.35			4835			1.88			0.92				1
		30			19.9			6.29			4.13			201			0.33			26.52			0.48			2332			0.86			3.62				2
		25			27.8			9.21			2.36			33.76			2.48			9.07			0.8			17622			11.85			11.94				3
		39			17.9			5.38			4.73			38			1.12			153.83			0.11			17622			1.8			8.36				1
		33			25.8			5.92			2.8			149			1.57			12.56			1.42			17622			9.35			3.53				2
		23			20			6.33			1.62			26.52			1.18			18.03			1.16			17622			5.5			15.66				3
		27			20.6			7.72			4.96			188			4.53			22.18			1.92			17622			1.83			1.03				2
		35			17.7			5.67			13.8			38.99			1.64			15.82			1.29			17600			1.75			3.56				3
		35			23			7.5			3.21			171			1.96			28.66			1.4			5024			7.75			3.46
		31			25			10.32			2.23			197			2.54			8.78			1.73			17622			0.17			2.91				3
		33			25.4			9.07			3.19			166			1.61			23.35			0.92			11701			1.72			11.05				2
		36			19.9			5.8			6.41			159.8			0.16			12.21			1.82			16304			1.66			6.17
		33			17.5			8.09			4.8			54			12.02			2.41			0.34			12487			1.29			3.79				3
		26			21.6			5.47			5.27			99.02			7.39			16.08			2.15			17622			0.79			3.35				3
		29			23.2			8.32			6.22			67			1.38			18.34			2.79			16951			4.2			7.84				4
		27			26.3			8.33			3.69			43.72			1.83			20.15			1.81			8067			0.22			6.18				4
		28			25.4			4.82			3.45			0.05			2.78			8.91			0.09			17622			0.94			4.46				1
		29			26.3			5.79			2.41			144.6			0.35			11.51			2.29			17622			0.7			4.85				2
		33			25.1			7.8			5.34			234.1			0.92			36.52			1.32			10061			2.51			5.64				4
		27			21.5			6.72			4.57			142			3.09			14.34			2.09			17622			11.16			1.29				1
		29			22.7			6.86			3.58			144			2.64			10.04			4.62			17622			5.5			6.13				2
		38			22.9			5.14			4.13			91			0.16			16.08			1.53			11486			1.16			5.29				1
		30			25.5			6.18			3.87			212			0.59			11.82			1.76			17622			1.21			2.83
		39			23.9			4.4			6.09			111.3			0.62			18.88			1.68			17622			0.49			3.22				1
		31			25.2			6.23			6.65			226			2.39			12.4			1.37			5115			3.84			4.52				3
		29			22.6			7.81			6.48			153			0.3			17.53			1.34			4574			6.22			2.55				4
		34			22.86			6.78			5.05			174			1.9			18.85			0.83			1030			25.44			2.63				2
		31			18.8			10.5			6.58			87			1.49			13.32			0.92			11044			1.76			3.24				3
		37			22.9			5.7			1.73			167			1.14			29.44			0.08			5255			0.3			4.06				2
		43			20.1			11.47			4.44			283			1.15			10.69			1.41			10388			16.97			1.72				5
		27			24.1			6.47			2.96			128			2.08			6.79			0.46			17622			2.11			4.95				10
		31			24.6			27.43			8.05			18.35			1			16.08			1.56			1468			8.41			3.02				3
		37			21.2			6.4			18.24			234			1.83			26.54			0.66			7569			0.86			2.18				2
		28			19.5			6.06			3.94			27			0.65			5.45			2.34			17622			1.14			5.42				7
		39			20.4			4.58			9.89			293			1.88			4.07			0.99			15604			4.86			8.03				2
		23			22.4			9.61			4.95			142			4.72			12.54			0.84			7779			4.56			1.99				4
		29			21.5			5.88			3.91			77			0.84			20.64			2.09			6754			7.42			3.23				4
		30			27.2			6.27			3.09			206			1.89			6.58			1.13			17622			3.24			1.33				2
		29			25.2			9.66			8.44			223			1.21			44.39			1.59			17622			0.69			3.93				1
		35			24.8			7.38			2.47			94			0.37			22.45			0.73			11202			0.89			10.31				2
		35			29.1			7.45			7.67			43			0.91			17.05			1.5			7809			0.9			4.36				10
		34			19.7			7.64			10.21			95			1.76			28.82			0.3			4849			5.74			1.49				1
		29			24.5			8.13			6.86			90			0.94			40.46			1.79			10559			2.4			4.14				1
		34			20.3			6.76			6.49			30.23			1.07			10.49			1.94			2476			13.94			3.68
		37			24			9.28			3.09			265			0.42			12.73			2.17			17622			1.47			2.72				3
		29			22.6			8.07			2.27			30			2.2			12.52			1.67			13876			1.41			5.38				1
		29			21.23			5.88			3.01			77			11.86			4.8			1.26			10909			1.5			4.21				2
		28			23.4			10.75			5.02			39			3.62			14.17			2.46			4325			0.35			5.78				3
		26			21.9			7.54			3.95			112			1.01			10.58			0.44			8968			7.9			3.44				2
		26			24.8			6.33			4.18			74.7			1.34			196.85			0.98			17622			1.1			4.31				1
		26			25.4			9			5.9			247			6.27			11.98			0.97			17622			3.71			4.61
		36			21.8			8.45			4.27			123			0.69			19.89			1.06			17622			1.41			5.11				1
		30			19.6			5.91			5.92			148			1.2			12.42			1.15			2902			1.95			8.64
		38			21.5			7.11			9.02			401			1.66			11.96			1.5			6480			5.7			11.46				2
		40			21.5			13.65			3.58			173.11			1.34			11.53			2.51			17622			1.16			1.55				5
		35			20.6			5.57			10.26			95.65			1.93			8.82			1.87			17622			2.11			2.76				5
		29			23.2			5.98			6.64			52.16			1.94			6.9			1.6			6566			0.37			12.17				2
		29			22.7			4.79			2.77			152			2.97			13.09			2.04			17458			1.74			3.25				2
		36			19.4			4.82			9.59			150			2.41			9.09			0.9			17622			1.17			9.55				1
		29			17.6			7.44			3.89			109			0.58			7.61			1.6			17622			1.81			6.39				3
		27			20.4			7.27			2.48			128			2.64			9.65			1.61			5207			4.19			3.43				3
		32			28.8			6.28			2.84			179			0.4			13.14			1.02			17622			1.24			2.92				5
		38			26.3			9.93			4.74			255			0.58			194.77			1.51			12289			1.62			3.97				2
		32			19.6			7.08			5			550			7			10.43			2.9			17622			17.84			3.6				5
		25			21.9			10.5			7.65			38			0.46			5.24			1.26			6978			3.04			4.87
		42			20.8			10.18			3.78			25.98			1.84			24.07			1.67			17622			1.05			2.16				16
		38			24.4			8.79			3.08			73			0.16			17.66			1.22			17622			0.57			8.97				2
		34			21.5			10.2			4.15			359			2.29			9.71			9.8			17622			0.21			9.5				12
		33			21.3			7.67			4.7			344			0.31			11.2			1.27			17622			8.1			4.2
		29			24.2			5.82			6.71			218			0.3			21.36			1.46			17622			1.97			7.45				9
		28			28.5			11.48			2.33			100			1.54			14.06			0.46			17622			0.89			6.58				3
		37			27.3			7.5			4.65			196			0.71			21.24			0.67			13203			1.95			6.3
		31			21.9			10.33			3.09			73			0.59			21.74			1.75			4856			1.65			5.31
		27			23.4			8.51			10.82			100			2.69			7.34			0.75			5753			1.2			2.14				3
		36			25			6.3			2.14			139			2.34			9.56			2.81			13190			1.18			3.19				7
		28			21.5			6.07			2.05			94			3.03			13.15			0.28			12675			12.67			3.25				2
		24			24.8			6.33			5.82			204			0.17			13.95			0.69			13456			4.12			3.24				8
		32			18.6			6.87			4.15			142			0.85			42.28			64.53			17622			2.01			2.79				1
		33			21.6			16.85			4.03			148			5.74			22.61			1.52			17622			0.65			4.86				1
		32			19.3			8.99			2.64			110			1.09			9.92			1.32			16218			1.76			5.57				2
		32			28.8			5.64			7.61			45			4.88			11.76			1.04			2442			4.57			1.67
		36			18			7.45			4.01			207			0.99			19.9			0.15			11190			4.35			2.31				1
		24			19.5			8.29			13.75			334			2.11			10.69			1.57			17622			8.28			3.1				1
		30			26.03			7.46			3.4			141			1.71			12.64			1.41			11589			1.3			4.8				3
		31			22.5			6.54			4.64			154			0.05			24.26			0.59			7845			1.85			3.24
		37			22.2			7.7			5.67			20			1.96			18.47			0.44			15990			2.45			2.56				1
		29			23.4			7.64			7.57			99			2.79			5.26			1.6			6009			1.56			4.11				0
		33			26.7			13.87			11.86			13			1.5			16.26			1.32			13075			0.53			1.99
		29			19.7			5.95			2.25			145.6			4.35			16.78			2.25			12937			1.21			1.86				2
		35			22.7			7.94			4.81			41			0.94			6.28			1.72			13261			0.59			9.75				3
		27			18.4			7.63			4.09			204			3.72			13.7			1.29			10607			1.69			5.63				1
		36			20.3			14.11			3.23			18.35			0.56			25.87			0.54			17622			0.6			1.4				13
		29			22.5			6.3			2.53			129			4.62			5.73			0.13			4670			1.9			8.98				1
		28			20.7			4.93			5.41			44.62			0.97			17.76			1.71			4305			3.45			2.02				9
		33			20.7			2.9			6.52			1297			1.06			14.85			2			17622			4.76			2.53				1
		28			27.9			3.89			4.92			84.15			2			5.66			1.45			17622			1.52			4.52
		30			21.8			7.62			5.7			139			2.63			10.49			2.07			17622			0.56			6.3				4
		40			18.3			14.24			2.53			235			1.85			18.47			1.06			11558			3.86			10				1
		29			24.6			6.22			4.46			171.3			2.82			31.98			0.29			4472			1.63			2.88				1
		28			20.8			9.61			6.75			31.47			3.1			12.13			1.69			6878			4.57			0.91				1
		29			25.8			6.65			13.48			103			3.34			13.36			2.13			2040			0.28			9.45				3
		33			20.7			7.79			3.79			301			0.62			9.8			0.15			17622			1.75			1.55				3
		31			20			7.53			5.75			20			1.02			7.34			1.4			17622			1.16			4.34				3
		39			25			15.75			6.87			389			0.1			9.51			1.28			3185			6.88			8.64				3
		27			28.4			21.69			2.73			76			3.84			19.17			1.35			17622			1.53			1.58				2
		30			21			7.47			4.43			323			18.34			12.59			2.74			17622			2.74			4.51				5
		40			17.6			6.05			7.76			259			0.4			11.02			3.47			11726			2.56			20.18				1
		30			28.4			4.76			4.3			277			0.23			6.61			1.6			17622			0.94			4.61				6
		39			24.6			6.58			3.2			88			0.2			18.99			1.2			8679			0.24			10.69				1
		30			24			9.13			6.99			61			1.76			584			2.75			5844			0.69			2.6				8
		28			20.8			8			2.79			169.69			2.16			6.69			0.91			12044			1.16			4.22				2
		36			21.5			8.67			1.85			200			0.49			28.32			2.26			9234			1.12			2.84
		39			22.7			15.06			3.58			83			0.76			37.12			1.22			9273			4.63			2.42				1
		33			17.7			5.07			3.39			90			0.78			12.7			0.16			17622			3.14			2.3
		43			28			6.1			6.08			74			1.29			15.8			1.59			6609			3.94			6.97				5
		27			23.8			6.22			7.06			91			1.24			30.28			0.78			3088			12.85			3.09				1
		33			25.4			7.59			4.18			139			3.61			23.29			1.31			10397			1.26			1.86				3
		26			21.5			7.09			13.93			40.98			2.68			24.06			0.85			3716			2.72			4.94				2
		31			19.5			4.62			7.15			102			0.36			130.3			1.7			3733			3.83			6.11				5
		27			24.2			23.84			3.09			110			2.89			9.9			0.82			17622			1.93			5.36				3
		38			22.8			5.24			10.58			22			1.57			5.03			2.36			2273			2.8			3.99				1
		27			18.8			7.08			5.4			244.1			1.76			7.02			1.03			8509			1.12			2.58				2
		35			19.2			10.26			4.93			424			5.47			10.27			0.78			17622			0.76			8.65				3
		38			18.8			1.17			4.81			94			1.14			34.31			0.89			12590			0.8			3.7				5
		29			20.8			5.79			5.35			1123			6.2			15.43			1.08			7855			2.58			4.1
		46			23			12.12			6.28			94			2.14			12.43			0.8			13299			1			2.48				7
		34			26.2			6.68			3.62			215			0.77			30.12			2.72			917			1.77			5.72
		37			20.7			4.75			18.5			237			1.19			19.22			0.89			6625			3.62			2.6				5
		28			21.3			5.74			16.23			243			2.6			7.94			1.28			3033			0.13			2.45				1
		28			23.2			5.61			0.78			201			2.34			16.01			1.84			13887			2.17			1.12				8
		33			29.3			7.29			3.97			60			2.8			8.28			1.95			4235			6.85			2.8				2
		45			24.8			4.44			1.67			213.1			2.45			12.95			0.87			5204			2.21			1.1				4
		42			25.2			7.52			5.14			102.3			3.63			14.75			2.06			2989			2.72			4.03				0
		38			20.3			4.82			3.08			62			1.66			17.3			27.99			5769			8.8			2.35				1
		27			26.3			7.5			5.86			46			0.15			11.93			1.08			1955			35.85			4.29				2
		30			25.3			5.09			1.64			25.35			3.32			10.23			3.15			14014			2.3			11.78				5
		32			22.6			7.31			4.83			32			1.84			54.08			1.2			9970			1.35			2.26
		31			18.4			8.83			6.04			139			2.85			25.41			2.55			17622			1.74			2.02				2
		30			19.1			6.6			5.69			18			3.06			19.93			1.33			10566			0.76			4.16				1
		26			21.1			6.12			4.69			247			3.4			7.31			1.91			9480			0.48			3.06
		26			17.6			3.69			3.25			184			1.08			14			1.57			17622			0.42			8.08				3
		29			24.1			7.44			1.81			173.2			0.64			38.02			1.14			2489			3.51			12.84				3
		36			17.6			7.08			3.27			145			1.59			12.39			2.31			15552			1.7			2.9				2
		33			17.2			8.86			4.04			62			8.23			16.5			1.39			17622			1.61			2.49
		33			22.9			12.96			8.48			26.16			5.45			7.23			2.14			11873			3.15			3.05
		29			24.2			4.19			3.95			247			1.13			15.29			1.15			17520			1.22			2.84				4
		29			19.9			5.07			4.49			50.37			0.17			22.6			1.44			17622			0.74			4.36				4
		23			20.7			5.62			3.58			162.2			1.93			15.43			2			1652			3.77			10.67
		28			19.2			8.69			20.97			118			0.83			19.53			1.69			13641			6.11			2.15
		27			24.6			5.78			1.75			397			3.3			401.75			0.14			17622			4.67			4.79
		24			22.2			6.1			9.08			208			0.09			28			1.95			17622			0.53			3.56				2
		28			26			7.22			4.22			202.9			0.32			14.96			1.51			17622			1.06			4.56				3
		27			23.4			5.13			4.02			286			2.43			10.25			1.68			13883			0.54			3.77				5
		26			21			4.36			5.2			165			1.33			15.62			2.21			17622			1.07			5.2
		24			23.3			4.48			4.89			45.61			3.06			10.34			1.22			17614			0.19			8.92				6
		35			24.2			10.85			7.43			76			3.1			5.6			1.28			15968			8.3			2.87				4
		27			26.3			7.74			2.86			402			1			19.51			71.24			12018			5.08			3.08				4
		37			24.7			8.4			4.35			204			5.04			26.43			5.27			17622			7			3.19				6
		28			26.8			5.81			4.17			186			3.13			13.33			2.98			17622			2.79			2.79				14
		25			22.3			8.23			8.06			95.77			0.81			14.31			2			12342			0.4			4.98				3
		31			18.9			7.46			3.49			189			1.11			14.49			2.29			17622			12.54			3.17				2
		36			24.5			6.23			4.84			112			2.15			12.53			0.29			17600			0.88			6.89				2
		22			23			4.28			3.54			157			1.67			17.56			1.99			14131			4.57			8.99				1
		43			21			13.32			6.53			169			4.2			10.58			1.94			17622			3.92			8.56				10
		27			26.3			5.45			5.35			227			2.84			22.98			1.33			17622			1.33			7.48				2
		21			21.1			9.84			4.27			325			0.98			10.27			0.37			17622			1.28			5.96				2
		29			25.3			6.08			2.99			170			1.36			21.48			0.79			17622			0.44			5.51				2
		32			20.7			5.7			6.77			70			1.41			6.6			1.33			2134			9.1			6.5				7
		32			23.4			5.57			5.45			186			2.38			10.68			0.85			17622			2.26			2.2				6
		31			21.7			6.84			3.57			97			0.57			20.01			3.32			11519			1.38			4.54
		21			19.1			4.66			5.12			36.1			2.15			7.14			1.08			6579			5.9			3.26				1
		46			24.5			6.61			2.71			76			2.91			15.26			1.86			17622			1.97			3.66				5
		32			22.8			7.14			5.86			271			0.27			25.23			2.01			6727			2.45			5.09				2
		36			22.3			13.07			6.64			283			0.46			9.3			0.84			1604			1.94			3.18				13
		27			21.4			5.97			3.65			299			2.11			15.46			1.83			17622			5.19			4.44				4
		26			23			7.79			2.88			86			2.88			19.23			1.95			13722			1.23			11.3				2
		39			19.1			8.36			5.56			208			3.33			10.71			0.69			2207			25.5			7.86
		27			22.3			5.78			4.26			65.13			5.21			5.75			1.2			5952			0.77			1.36				2
		31			20.8			6.41			6.08			116			3.58			9.96			2.17			6795			1.08			4.02				2
		30			25.1			13.77			2.46			160			0.96			24.13			1.56			1623			5.58			3.59				2
		44			23.4			6.92			2.79			258			2.36			19.63			2.19			17622			2.31			2.24				1
		36			25.8			5.79			6.15			183			2.91			8.07			1			10822			2.15			3.66				2
		22			22			6.76			10.02			16			0.38			12.82			1.43			13002			0.4			9.46
		28			25.1			8.12			3.83			238			3.41			10.9			0.89			17622			0.79			9.34				19
		31			20.5			7.91			4.56			202			2.19			7.12			0.98			3770			2.59			2.95				5
		29			19.3			9.77			6.87			119			2.36			14.68			1.59			10824			2.8			6.13				3
		28			20.3			5.85			6.68			43			3.58			6.45			0.87			16163			0.9			5.11				9
		32			33.3			15.86			18.06			93.65			5.33			10.34			0.17			17622			3.08			4.98				2
		39			17.3			8.69			5.39			112			0.59			24.19			0.95			17622			0.93			2.52				1
		27			21.6			6.25			5.94			174			2.16			14.12			1.49			6182			1.13			1.13				4
		37			19.5			3.84			4.27			202			0.43			7.14			1.31			17622			2.38			4.15				6
		23			22.6			3.73			5.75			956			1.55			8.82			1.73			11334			0.71			5.18				1
		24			19.1			5.85			3.96			116			5.79			11.92			2			8815			3.97			4.11				5
		32			20.7			5.11			4.04			269			3.52			359.9			2.06			12923			2.59			3.56				2
		26			18.4			8.51			4.83			839.07			3.59			9.75			1.96			7314			1.48			4.01				10
		27			23.4			10.25			5.44			81			5.02			20.89			2.11			17622			1.73			2.66				4
		30			30.1			4.87			1.62			133			1.31			13.08			1.65			11950			0.65			3.13				3
		31			26.9			6.99			2.87			53			1.07			9.57			1.03			7933			1.4			3.43				8
		28			18.2			11.14			5.18			104			3.08			332.26			1.57			6856			0.41			2.41				5
		31			20.7			5.49			2.35			138			1.78			9.97			1.97			6663			1.79			4.34				3
		38			23.3			16.51			9.04			84			2.31			13.5			2.14			5841			2.94			1.76				4
		40			34.2			5.67			3.79			163			5.05			25.57			3.76			6835			0.47			2				3
		29			22.4			22.54			1.21			134			1.43			14.96			0.36			1697			15.42			1.14				3
		40			21.6			10.81			5.31			126			2.11			16.8			1.55			4699			5.72			3.47				3
		26			17.9			8.03			6.5			242			1.84			33.07			0.48			17622			1.28			3.4				3
		26			20.9			6.98			2.57			310.2			3.53			27.49			1.21			10326			1.85			1.01				2
		31			20.08			7.51			2.48			286			0.2			11.7			2.2			3720			1.24			5.11				5
		30			27.3			6.74			3.98			110			0.61			10.1			1.72			17622			3.04			6.66				1
		24			23.6			5.18			4.44			157			0.98			12.1			1.73			17622			3.29			3.9				4
		31			20.2			7.72			8.42			72.6			1.38			14.59			4.12			9334			1.5			4.54				3
		30			20			5.48			9.73			170.3			4.56			15.76			0.53			17622			1.59			4.7				2
		28			24.61			6.92			18.65			67			1.1			19.02			0.51			17622			3.45			4.6				1
		32			24.2			4.52			3.42			117			0.28			35			2.08			17622			1.71			3.04				4
		40			24.2			7.06			6.2			96			0.74			4.82			2.19			9147			0.12			2.36				6
		31			31.1			7.47			13.98			100			1.9			9.95			0.43			17622			4.11			11.01				4
		29			21.7			5.5			9.58			199			4.87			14.32			0.64			17622			0.61			2.34				2
		29			20.1			14.4			3.33			147			3.1			16.25			2.11			6393			3.93			3.28				3
		25			21.2			6.62			4.46			183			3.91			5.34			3.31			17622			1.78			1.77				2
		42			19.3			8.87			16.21			109.9			0.61			10.35			1.98			4948			0.62			1.21				3
		31			21.4			4.8			3.41			137			2.28			22.02			1.13			1744			6.28			3.9				3
		29			23			7.02			7.36			66			2.09			6.91			3.54			13454			6.22			3.48				1
		38			26.5			6.31			2.54			20.84			4.36			23.08			1.48			17622			5.43			2.33				1
		31			23.4			6.91			4.88			180			1.66			14.74			1.89			4877			2.57			3.12
		33			20.8			11.7			6.23			129			2.39			9.15			1.4			17622			5.01			4.24				10
		23			26.3			6.35			2.95			99.95			1.83			9.04			1.9			17622			1.46			4.2				2
		27			20.2			7.19			4.16			35			1.62			3.63			2.52			17622			13.46			4.22				4
		41			24.2			7.37			5.96			68			1.53			23.9			1.72			17622			0.76			7.04				0
		29			29.1			5.31			2.48			332			1.68			10.7			1.81			17622			1.95			4.37				5
		34			23.8			5.24			7.91			222			8.2			22.63			0.42			11640			1.62			25.06				1
		44			18			15.58			6.17			320			0.85			7.07			2.54			1735			19.68			2.64				1
		39			28.3			8.1			5.2			220			2.01			7.24			0.09			4157			2.06			3.23				5
		37			27.7			4.98			3.61			77.83			3.18			18.83			1.93			7302			2.52			2.77				1
		28			20.5			9.02			6.3			177			1.27			4.9			0.21			17622			2.54			4.13
		29			20.7			8.76			10.08			153			1.08			14.55			2.43			9455			2.61			0.74				3
		22			33.3			8.39			3.47			167			1.93			10.52			1.68			6422			0.91			3.71				4
		34			19.7			7.17			3.51			98			53.06			8			0.5			17622			22.61			16.67				17
		23			23.9			6.5			4.25			185			1.87			9.26			1.43			12504			1.13			3.15				5
		30			18.1			6.03			2.49			264			3.54			29.98			1.9			8866			1.98			1.7				1
		25			21.5			6.51			5.13			187			4.28			2.54			2.11			9301			2.61			3.23
		39			27			6.71			6.35			192			1.31			43.43			0.45			7201			6.48			3.78				4
		25			23.4			9.5			4.79			174			1.08			19.94			2.63			17111			0.96			3.12				3
		29			21.5			15.72			5.51			51			1.86			10.38			1.49			16947			2.62			5.19				2
		39			22.1			4.73			4.6			179			4.68			15.23			1.29			10682			0.76			1.96				2
		30			17.8			15.28			8.21			225			13.61			32.91			2			9474			2.52			2.18				4
		25			23.2			8.28			6.11			232			2.56			16.28			1.44			12409			0.95			1.95				3
		27			25.4			17.5			6.14			201			3.83			14.66			1.84			17622			9.46			8.47				2
		28			23.2			5.98			8.26			114			2.08			12.09			1.66			17622			1.74			7.01				2
		45			29			5.97			7.99			185			1.49			26.66			1.62			8068			3.9			5.06				3
		25			25.4			7.08			8.52			94			0.28			20.55			1.63			17622			2.12			5.09				2
		27			20.8			5.37			2.92			142.9			3.42			25.84			1.52			17622			1.36			3				4
		29			22.5			9.68			3.26			181			1.79			10.19			1.78			2588			0.75			9.89
		31			21			7.19			2.54			0.12			1.47			12.4			2.43			17622			1.29			4.76				5
		33			24.2			7.63			9.45			255			2.45			9.45			2.12			13451			1.59			5.6				2
		33			20.2			11.37			7.48			202			37.1			11.33			1.18			14127			0.44			5.71				4
		34			23.4			7.5			5.04			303			0.6			7.75			1.08			17622			0.59			5.62				3
		30			21.1			5.34			5.4			152.3			3.15			27.67			2.62			8913			2.68			3.57				3
		34			28.9			4.78			2.75			245			0.68			10.51			1.98			17622			1.26			4.85				6
		30			20.9			6.34			6.15			263			0.89			17.93			1.01			11438			2.43			3.35				2
		31			16.4			6.96			6.75			91			1.87			10.21			1.46			17622			1.95			10.53				1
		33			24.4			8.01			4.53			155			0.97			7.72			1.79			17622			1.64			5.21				8
		30			22.8			7.48			6.97			160.1			1.94			8.84			1.44			17622			0.92			6.87				7
		27			22.3			7.56			3.34			326			2.75			9.62			1.37			4255			0.96			2.7				2
		44			22.5			4.67			3.85			108			1.22			17.1			3.23			12569			5.34			6.95				12
		31			21.5			7.28			3.04			158			1.22			10.81			2.2			17622			1.1			6.57				2
		27			23.1			5.09			5.67			142			0.98			9.76			1.77			17622			1.97			5.31
		38			23.4			7.29			1.93			138			3.02			17.53			1.59			17622			8.38			5.1				1
		32			26			8			6.92			270			0.66			8.98			1.46			12268			4.07			5.91				6
		39			25			7.02			4.44			92			1.48			5.41			1.93			17622			1.26			7.14				5
		29			37.1			5.42			21.89			195			3.4			46.29			1.02			17622			2			7.4				2
		30			21.6			11.83			6.71			109			1.41			25.47			1.85			15699			3.34			3.31				1
		32			25.2			7.86			6.54			119			2.22			13.11			0.24			8803			1.68			2.22				1
		33			17.6			6.26			3.82			279			2.11			20.35			1.77			4739			7.24			4				12
		33			21.7			9.43			5.55			190			1.51			9.85			1.58			5431			3.02			4.81				4
		29			19.5			7.68			3.77			249			1.16			16.36			1.49			6158			4.68			1.81				1
		39			19.6			6.89			5.64			201			3.51			9.2			1.36			17622			1.47			7.02				3
		34			18.8			6.8			3.54			225			9.3			53.04			0.87			15386			1.67			4.12				3
		26			27.9			9.81			3.94			179			2.81			20.19			0.2			17622			1.22			8.22				2
		27			26.8			12.95			8.88			151			2.64			13.47			2.8			16413			6.64			3.04
		40			21.5			6.04			6.02			133			0.13			8.05			0.85			2765			1.69			1.7				5
		30			23.1			7			5.4			127			0.92			18.47			0.99			2929			1.2			8.32				6
		27			20.7			9.32			4.5			201			1.16			10			0.5			3512			2.29			1.86				2
		29			24			8.93			6.4			316			3.3			25.53			2.28			3401			1.27			2.57				6
		22			22			6.27			3.45			175			2.09			12.79			1.88			17622			1.95			9.76				8
		41			23			6.2			8.4			414			2.6			17.58			2.13			9183			16.63			2.42				1
		34			25.7			4.25			6.07			179			1.12			375.54			2.75			17622			3.15			7.37				4
		27			22.2			5.02			4.43			147			0.27			5.94			1.6			7091			8.45			3.64				10
		31			25.4			11.51			2.38			681			1.6			18.26			1.53			17622			0.84			5.06				3
		30			22.2			6.45			4.03			282			1.45			13.04			0.77			1755			1.04			5.91				3
		26			20.6			8.96			4.36			172			6.42			6.93			1.96			9452			2.21			4.22				14
		30			19.6			5.68			8.51			125			1.89			5.78			0.95			17622			3.91			5.15				3
		31			24.2			9.49			4.86			206			2.05			11.3			1.27			17622			1.94			6.9				2
		35			26			7.16			3.34			132			2.88			9.09			0.84			12895			0.95			3.19				9
		25			22.5			5.44			2.64			21.32			1.38			13.55			0.78			4589			1.2			6.28				2
		28			21			1.92			3.45			243			0.29			20.78			0.1			17622			6.23			3.04				6
		32			22			11.5			1.93			209			3.51			9.67			0.09			6695			0.92			4.97				10
		31			18.8			7.89			5.15			125			1.8			13.76			0.9			14315			26.48			2.65				8
		33			19.1			4.65			3.99			192			1.45			40.15			1.48			9528			1.57			2.3				9
		28			14.9			6.45			3.43			592.04			1.55			14.29			1.16			17622			8.33			8.33
		29			21.6			6.75			3.05			139.4			2.7			14.39			2.03			17622			1.91			6.72
		30			24.8			4.27			3.79			200			1.98			0.48			2.83			17622			0.75			6.36				13
		31			25.8			5.8			8.33			89			1.61			9.87			1.66			14608			4.88			3.29				3
		28			23.4			4.93			9.01			177			2.48			18.82			2.15			1766			10.19			8.32				2
		34			21.6			6.25			13.66			185			1.82			15.94			0.1			8860			1.54			3.38				1
		34			27.2			8.61			6.06			365.1			0.27			10.88			1.41			8196			2.7			3.13				2
		29			23.4			6.43			6.32			61			2.06			8.8			1.26			4842			4.46			1.84				5
		30			20			3.93			24.22			374			0.94			28.48			2.54			17622			2.63			7.33				3
		33			20.6			6.82			7.04			38			0.55			12.05			2.45			17622			2.03			5.39				3
		37			26.4			5.61			5.84			134			0.2			12.2			1.61			17622			4.06			4.83				2
		28			23.9			10.71			6.43			109			2.69			6.25			1.2			8835			16.74			2.51				3
		20			22.1			7.75			5.4			135.3			4.2			14.12			1.62			13408			1.71			2.37				4
		30			22			5.62			6.23			211			4.73			73.79			0.33			17622			0.86			4.81				1
		45			23.3			8.36			1.83			169			1.62			13.68			2.63			11808			2.13			1.43				2
		30			29.5			6.34			6.97			251			3.39			15.56			0.85			1537			2.31			2.02				1
		30			25			7.97			10.7			171			1.51			20.51			0.66			9255			13.78			2.71				3
		30			18.5			3.26			5			33			2.64			17.7			2.06			6353			5.11			4.28				4
		43			26.7			6.34			0.89			44			2.45			9.52			0.89			17622			2.76			1.39
		26			21			8.3			4.61			132			0.73			9.65			0.94			6767			2.27			3.36				4
		46			22			11.64			2.37			174			2.01			16.85			0.77			17622			0.77			3.4				5
		29			19.5			6.93			3.57			49.12			1.46			9.74			1.14			17622			0.8			6.2				1
		39			19			9.29			5.62			181.9			1.96			15.96			1.72			17622			4.6			2.85				4
		37			21.9			8.02			5.47			153			7.33			10.08			0.66			4897			0.76			2.06				3
		27			24.5			6.78			5.05			370			0.01			21.1			2.86			1698			0.93			6.37				4
		32			20.8			9.53			6.52			171			2.21			12.04			1.54			4099			7.52			2.23				1
		39			23.88			3.29			4.51			244			0.42			9.7			1.55			17622			2.06			5.22				10
		36			23.4			6.13			3.25			229			0.72			56.97			1.81			11468			0.88			0.58				1
		31			23.7			7.47			3.76			195			0.6			7.74			2.15			1176			6.22			3.49
		25			28.6			7.16			6.8			108			5.34			20			1.13			11974			5.79			3.96				6
		27			25.3			7.65			2.15			38.23			2.32			28.9			1.3			7063			1.49			6.14
		34			23.6			8			12.26			230			4.36			13.27			5.27			4168			4.09			2.29				7
		28			35.5			5.69			10.37			189			0.57			8.88			1.26			17622			3.46			16.14				9
		36			20.1			7.18			3.03			90			3.68			10.63			1.08			17622			4.14			5.27				2
		31			21.6			8.55			8.72			356			0.61			20.82			75.91			15044			1.41			3.58				2
		39			26.3			8.22			5.27			137			0.66			9.28			1.26			6635			0.87			2.26				3
		35			21.5			6.91			5.47			91			4.02			11.06			0.38			1656			2.57			19.13				5
		30			20.9			5.28			3.79			32			1.64			17.7			1.38			16630			4.57			8.15
		27			23.7			5.31			5.68			290			3.05			12.3			1.2			10749			14.7			3.43				2
		31			19.5			7.04			2.23			42.2			0.43			19.27			2.58			17622			0.02			5.87				3
		36			20.3			8.15			2.29			169			9			6.95			0.39			17622			1.85			4.94				4
		32			22.6			10.02			4.12			359			2.2			8.77			2.08			17622			3.8			2.42				4
		31			19.4			9.61			4.75			143			2.71			13.49			1.21			17622			4.35			2.02				3
		33			24.9			6.93			1.76			107			1.92			12.2			1.63			17622			2.05			3.75				3
		30			19			4.95			2.7			85			0.49			21.77			1.51			12604			1.16			3				2
		30			19.8			9.26			5.16			141			2.99			8.18			0.58			11442			0.97			3.77				3
		24			20.8			7.17			7.46			86.5			0.59			10.37			2.99			3026			1.67			3.55				5
		26			21.9			2.27			2.23			39.07			1.22			12.7			1.14			10977			1.68			6.67				3
		27			22			5.9			1.27			88			3.49			11.36			2.39			17622			1.41			3.93				1
		43			19.7			9.07			3.74			68			2.53			10.34			1.36			13912			0.78			4.87				4
		29			21.5			7.03			4.78			65			2.02			13.33			0.1			17622			2.77			2.31				1
		32			20.7			6.07			6.49			456			0.3			53.63			0.79			2425			1.23			2.86				4
		31			24.4			8.09			4.89			1934			0.99			14.13			0.4			2219			3.99			3.3				4
		28			23.7			7.34			7.04			110			0.1			6.92			0.65			17622			1.01			2.3				6
		29			22.3			4.63			4.56			155			1.19			13.85			0.82			17622			1.83			1.69				7
		31			21.2			4.21			6.86			234			1.94			11.15			2.05			2707			5.96			3.28
		26			20.7			8.6			24.3			239			2.47			11.68			2.29			17622			0.77			4.65				1
		31			24.4			10.7			9.36			4.56			0.84			9.74			1			4688			12.14			5.67				5
		32			20.8			6.5			2.62			269			3.48			6.35			2.59			17622			4.47			3.14				6
		39			24.2			4.59			0.21			305			3.38			29.38			1.67			10493			3.13			6.03				1
		41			27			7.59			5.94			484			0.33			14.09			2.5			17622			2.76			3.41				3
		30			20.9			11.14			7.49			33			4.27			12.78			0.53			7253			1.24			3.12				5
		27			16.9			6.67			4.4			270			0.43			8.11			0.43			17622			3.43			3.2				1
		25			26.4			8.13			5.23			260			0.88			15.74			1.18			17622			2.15			4.03				4
		33			25.5			10.7			4.33			21.4			0.54			7.35			1.53			11357			2.02			5.77				3
		28			19.4			8.51			1.62			67			2.25			9.17			2.69			14721			1.19			10.07				2
		27			22.9			12.06			3.15			95			43.27			11.96			2			17622			0.97			10.11				1
		35			24.5			9.75			4.02			138			0.74			12.52			0.98			17622			0.5			4.37				1
		24			21.6			7.39			11.46			154			1.42			9.31			1.23			6563			1.19			1.64				2
		30			27.3			3.1			12.52			201			2.5			13.7			1.44			4519			1.09			3.43
		24			21.5			9.6			8.67			541			3.55			9.13			1.6			17622			4.43			6.51				4
		22			25.7			7.09			9.08			186			1.49			176.5			1.59			10073			1.33			3.5				1
		30			18.6			5.86			3.76			77			2			12.29			32.01			12606			3.59			6.07				1
		29			19.83			0.55			0.68			463			0.82			9.38			1.6			11774			2.36			3.82
		40			28.8			7.18			5.95			113.77			0.92			8.14			3.54			5566			2.52			16.33				2
		34			20			6.55			5.87			73			3.9			9.23			1.01			16347			0.97			1.19				4
		31			19			2.65			5.44			73.58			1.04			11.43			1.72			16424			0.78			2.99				3
		33			22.7			4.85			0.01			91			1.18			10.4			1.74			6622			1.12			5.27				0
		36			19.4			9.5			3.26			68			0.88			13.25			1.86			17622			0.8			1.84
		36			21.5			9.23			3.05			105			3.22			35.46			0.66			2753			2.43			8.41				1
		37			21.5			10.51			1.22			383			2.88			14.29			1.4			17622			0.79			4.34				2
		30			20.9			6.56			2.04			14.25			4.12			18.6			1.06			17622			1.23			4.83				1
		31			21.1			5.13			1.96			122.4			2.11			5.19			1.72			12305			4.66			4.91				2
		35			24.2			5.86			10.37			121			0.16			18.61			0.97			17622			2.47			2.38				3
		34			18.8			6.09			5.48			148			1.98			24.79			0.84			17622			0.75			3.47				5
		30			21.8			12.49			10.94			101			2.25			13.68			0.35			16992			6.84			3.05				2
		29			22.1			8.86			1.67			227			1.57			16.61			1.52			8302			2.52			2.71				2
		37			20.8			8.13			4.03			147			2.97			19.13			2.51			15114			1.64			6.33				3
		34			24			7.72			3.51			123			2.07			11.7			2.98			17501			4.08			21.88				4
		23			27.3			9.48			3.13			105.3			0.98			12.16			1.46			6854			0.85			6.75				2
		28			20.5			8.62			3.53			63			8.35			40.46			0.69			15193			2.71			6.74				2
		24			22.2			2.07			13.99			101.2			2.26			9.7			1.1			17622			9.96			1.99				3
		28			21.3			6.84			6.93			130			1.73			12.19			23.51			2932			1.97			6.73				3
		43			20.5			8.9			13.14			188			2.98			16.23			1.56			17622			13.26			5.08				2
		40			26.6			14.76			2.5			883			1.75			7			0.96			17622			6.27			13.96				3
		28			25.9			7.07			1.84			112			0.46			14.06			1.4			17622			2.11			10.17				2
		26			17.6			8			4.16			148			2.56			9.67			1.4			17622			4.81			2.96				2
		32			20.1			8.28			3.67			104			0.19			9.94			1.78			5081			2.05			1.59				5
		23			24.3			1.86			2.75			576.7			1.74			23.73			1.01			2647			0.51			4.62				2
		27			19.6			6.19			5.42			125			1.25			15.84			1.68			12269			2.31			3.4				1
		38			22.3			4.43			4.35			233			0.3			9.74			2.7			8472			0.26			2.08				3
		30			24.5			6.09			4.32			172			2.54			12.65			0.01			17622			2.8			1.82
		43			23			5.13			8.51			110.65			0.82			14			1.14			11167			1.37			6.52				3
		25			21.5			10.75			16.99			50			3.6			9.93			1.05			17622			0.89			8.84				1
		36			20.8			7.4			0.28			216			1.37			33.45			1.17			8238			4.22			2.64				3
		28			20.82			3.81			7.97			574			3.07			7.9			1.67			2262			1.13			7.42				5
		33			21.9			9.54			6.21			217.9			0.82			10.88			1.61			15191			0.19			3.71				7
		29			22			10.79			5.02			73			1.23			544.2			1.46			17622			8			0.37				2
		42			25.1			4.44			3.93			449			0.4			541			0.97			3869			0.68			4.15				6
		30			23.8			9.77			4.32			171			19			7.59			0.62			10706			1.5			5.45				1
		29			18.8			10.8			3.53			39			6.21			12.3			2.1			17622			0.49			5.36				2
		30			21.6			9.06			4.41			355			18.86			13.44			2.77			14118			0.92			1.52
		30			33.2			3.61			1.9			24			0.84			8.68			1.31			4973			0.6			2.43
		31			28.9			5.69			2.93			213			3.85			6.24			0.31			3838			1.41			1.98				10
		32			23			7.47			7.69			220			3.76			6.17			1.75			1285			6.69			9.12				13
		31			20.9			9.54			3.19			55			1.43			9.86			0.67			17622			6.89			10.05				13
		33			22.1			5.09			1.39			123			2.62			10.04			0.81			17622			3.59			5.21				5
		31			20.5			8.68			3.51			97.26			1.57			33.7			0.75			2700			0.75			3.11
		37			25.6			6.5			3.47			191			1.67			11.57			1.19			16494			3.2			2.48				1
		29			25.6			8.04			4.15			107			1.29			15.52			1.7			14845			8.93			0.83				10
		28			25.7			7.28			8.5			148			1.55			7.69			2.17			1210			1.79			3.88				2
		24			17.5			6.22			5.21			134			0.06			14.31			2.52			12411			3.68			6.43				5
		31			28.9			2.92			3.76			322			2.01			8.69			2.44			10134			3.58			5.14				4
		45			26.6			8.58			14.49			27.5			1.96			24.55			2.61			17622			2.52			6.67				7
		33			22.1			6.68			3.93			1.52			2.16			9.97			1.01			15362			34.34			4.09				6
		27			23.4			9.32			7.69			33.71			2.99			25.4			1.83			17622			1.33			2.85				12
		26			23.1			10.88			4.94			101			0.69			11.03			1.64			13649			2.9			5.38				3
		38			20			8.15			7.22			34			1.86			18.63			1.93			17622			0.5			3.29
		31			20.8			9.67			6.14			199			1.61			10.65			1.9			3349			1.18			2.93				2
		29			27.2			6.42			16.7			415			1.96			8.95			1.4			9057			10.53			6.12				2
		29			19.7			10.72			3.98			237			0.93			20.67			0.75			8326			7.91			3.75				2
		33			20.7			9.25			15.71			188			2.7			9.72			2.02			8113			1.04			4.09				8
		40			24.5			7.33			6.51			40			2.69			141.46			0.43			17622			3.83			4.11				8
		25			25			5.93			7.24			239			5.13			9.59			1.47			6439			1.62			1.13
		44			22			11.47			4.09			241			0.38			41.38			1.63			8490			1.72			4.55				4
		24			26.6			6.01			4.71			266			2.26			9.79			1.12			13564			2.21			2.84				3
		30			24.3			5.51			9.95			81			0.4			14.82			0.84			10990			3.06			4.26				2
		39			19.2			6.72			4.71			75			1.6			30.38			0.7			9105			1.91			3.55				2
		34			23.4			9.05			4.55			85			2.42			17.06			1.05			9302			1.54			2.89				7
		29			19.8			6.43			5.83			199			0.06			33.98			1.07			1496			1.61			8.63				3
		35			20.4			7.23			4.3			151			4.75			9.62			2.58			17622			2.18			1.65				5
		26			19.6			7.18			7.44			197			3.75			12.33			1.42			7869			6.02			4.23				3
		28			20.9			4.82			8.42			67			0.18			18.47			0.29			17622			0.62			4.7				4
		36			23.7			5.55			4			15			1.54			21.12			0.7			17622			9.34			2.94				2
		29			19.2			5.75			5.51			235			1.06			8.43			0.67			7944			1.29			4.68				3
		27			21.3			12.49			8.84			117			2.63			9.07			2.48			17622			1.53			8.14				5
		31			28.9			5.89			3.5			57.16			2.97			9.26			0.5			12768			1.84			5.13				2
		39			21.5			8.75			5.18			154			1.85			41.69			0.76			17622			14.05			2.54				1
		28			19.72			4.36			2.7			109.3			1.94			13.68			2.43			12829			1.44			2.65				2
		42			17.4			12.28			6.27			129.6			3.27			10			0.56			8511			1.21			5.02				3
		33			24.9			4.43			2.33			167.4			1.17			9.86			1.45			17622			10.7			2.69				3
		46			23.4			5.48			4.88			101			2.28			15.17			2.52			9664			3.28			9.98				1
		31			23.4			14.11			8.28			330			2.61			17.53			0.61			15744			2.32			3.85				1
		25			19.1			5.71			3.56			165.34			2.82			12.54			1.04			17622			2.05			1.94				3
		42			18.9			8			2.29			210			0.19			23.08			1.16			6491			30.11			3.99				3
		31			24.4			8.86			5.9			103			1.63			9.8			0.33			6326			3.84			1.88				4
		31			28			5.85			5.5			185			1			20.06			1.75			5554			2.87			1.66				1
		39			25.3			5.63			4.36			28			4.47			19			1.54			12410			0.72			0.92				3
		37			18.7			6.18			4.81			181			1.56			20.09			1.46			7367			2.61			5.35
		30			29			7.5			6.59			99			4.34			38.23			1.97			17622			2.43			6.76				1
		26			17.5			9.24			5.35			185			0.22			7.17			41.52			17622			2.52			4.18				3
		26			18.4			9.67			5.44			185			2.65			11.48			1.89			5391			1.45			9.98				8
		34			19.8			8.16			3.53			108			0.54			7.23			1.97			17622			0.29			2.47				8
		31			24.2			5.94			3.19			18.35			2.51			20.59			1.34			10650			1.36			3.92				5
		27			17.1			9.78			3.03			152			1.97			14.56			2.28			17622			5.29			7.64				13
		27			21.2			4.31			1.52			15			2.85			9.59			1.05			14583			3.35			8.83				3
		30			20.5			8.74			5.4			315			2.54			534.2			0.51			17622			1.74			2.07
		33			26.3			6.43			7.24			393			4.41			5.16			1.45			9149			0.43			4.42				1
		28			20.6			4.4			6.22			60			3.16			5.5			2.14			15090			0.12			2.33				4
		40			21.5			6.4			11.9			93			0.75			20.19			1.32			5190			5.38			3.58				1
		28			21.2			2.44			9.44			202			2.32			9.31			2.52			17622			1.05			3.44				4
		31			24.2			7.94			4.25			60			1.47			69.49			0.9			17622			0.91			2.33				7
		31			21.1			5.48			6.23			81			1.87			16.28			0.94			5599			1.06			1.93
		37			18.8			7.05			4.86			73			3.87			9.66			2.52			17622			1.65			5.71				1
		33			21.6			6.06			2.24			305			2			21.46			75.21			17622			1.82			4.14
		27			22			6.37			3.63			159			0.3			22.35			1.59			17622			2.18			2.98				4
		36			22.7			5.55			3.28			71.04			2.75			16.09			1.63			10139			1.27			5.88
		28			25.4			6.4			5.99			33			2.72			10.01			0.49			6316			2.6			2.03
		32			26.4			4.5			7.6			52.59			2.64			7.32			1.34			17622			7.6			3.28				1
		43			20.5			14.93			4.04			60			2			14.62			1.04			4645			2.15			5.98				1
		36			21.3			3.73			7.51			285			18			28.72			2.5			17622			1.88			3.4				1
		31			21			6.84			5.14			360.8			1.6			25.68			2.29			17622			3.59			4.75				2
		28			20.4			6.38			6.27			114			1.98			9.44			1.62			17622			2.4			4.95				2
		37			29.1			8.75			5.89			162			1.66			13.41			0.77			8572			4.67			2.38				4
		29			20.3			9.25			3.51			330			0.15			15.97			2.99			17622			2			3.2				1
		25			20.7			7.48			4.46			70			2.61			29.3			1.34			17622			1.31			5.81				3
		31			27.3			6.66			5.21			305			55.41			16.73			1.76			17622			1.28			0.97				10
		29			28.3			8.03			5.56			210			4.17			8.85			1.72			17622			3.87			4.47				3
		23			23.9			6.27			1.27			18.35			1.56			36.06			1.51			4347			1.31			4.96				2
		39			24.3			17.53			2.73			464			1.41			17.5			1.05			14586			1.28			4.85
		33			19.5			6.01			2.93			201			0			14.65			1.22			15160			3.28			3.72				4
		24			21.5			8.48			6.45			169.4			1.63			6.11			1.45			6898			1.06			3.13				3
		34			20			6.81			6.59			323			0.17			7.47			1.83			17622			2.51			4.45
		30			21.2			8.9			4.75			95			0.37			33.99			1.9			14344			3.61			6.46				15
		33			16.8			6.58			5.26			162			0.2			10.76			40.25			11535			1.53			4.04				1
		25			23			7.49			6.61			84			0.69			3.4			1.82			17614			1.6			5.36				2
		23			23.4			3.3			1.89			44.04			1.23			15.51			0.01			6261			0.2			5.03				8
		26			17.6			9.14			3.53			250			2.87			22.19			0.52			4889			1.57			4.16				2
		34			19.9			11.85			5.16			33			3.42			10.31			2.13			17622			1.37			2.97				3
		29			26.8			5.54			2.38			485			1.4			9.17			1.35			17622			6.56			1.88				1
		36			21			6.26			2.48			269			1.02			22.98			1.35			17622			1.21			2.71				1
		31			21.5			8.51			5.62			77			0.91			12.57			2.29			17622			0.97			6.27
		34			23.3			5.29			3.4			49			0.3			25.49			0.82			6069			1.9			1.9				2
		37			20.2			6.92			4.72			152			0.95			26.91			2.67			17622			1.7			7.99				4
		26			18.8			8.86			3.56			176			0.77			23.18			3.58			16016			3.16			5.92				11
		29			18.4			4.51			6.61			143.8			2.38			10.36			1.78			3043			3.22			3.99				2
		34			21.4			7.92			4.33			138			0.63			9.95			1.36			17622			0.4			7.06				5
		36			25			4.99			3.01			79.4			2.68			32.61			0.89			17622			5.46			4.41				8
		28			21.5			6.32			7.22			282			0.92			22.6			1.17			5025			0.78			3.48				1
		35			24.5			5.83			2.96			173			3.76			23.17			1.79			17622			3.79			7.35				5
		28			23.9			20.49			3.77			44.52			4.05			8.98			1.44			7550			3.5			4.25				2
		41			20.8			4.89			2.47			142			1.36			16.17			1.61			17622			0.91			2.37				4
		37			19			7.61			1.64			303			1.93			16.84			1.2			17622			2.48			1.84				3
		30			19			5.42			5.11			23			6.21			6.78			1.14			17622			1.61			1.91				1
		32			25.2			4.11			4.99			73			2.88			25.32			0.69			17622			0.64			6.58				3
		32			19.9			8.63			13.94			51			4.47			6.58			3.84			7726			0.95			4.01				5
		42			24.6			5.33			8			239			2.25			557.33			1.64			14836			1.14			7.09				2
		40			26.5			6.81			5.28			164			5.43			5.15			2.1			17565			0.51			6.23				7
		42			24			6.46			5.39			161			2.48			13.76			0.48			3739			1.4			6.75
		24			24			6.7			3.34			217			0.15			25.54			1.6			12009			3			2.07				4
		24			21			11.25			2.08			225			5.74			11.97			1.16			10642			4.17			5.35				5
		28			20.8			7.34			4.47			124			3.3			11.58			1.29			17622			0.92			7.13				5
		28			19.1			11.06			3.31			87.76			2.63			6.62			2.97			17622			0.01			1.41				4
		34			23.9			7.8			3.3			97			1.84			6.78			28.05			17622			2.02			3.73				3
		39			20.7			7.79			17.57			102			1.48			11.08			0.1			17622			0.94			2.2				6
		28			20.6			6.53			3.77			36			1.98			16.78			0.69			3753			1.23			10.01
		26			22.5			5.91			5.92			234			1			17.84			79			17622			1.48			5.22				4
		33			25.4			6.69			2.24			231			0.26			6.17			0.47			1982			3.88			2.29				2
		26			28.3			2.65			1.47			207			3.47			242.6			5.62			17622			4.91			4.52				3
		28			30.1			9.83			6.05			119.3			2.23			8.45			1.27			17622			14.03			6.44				4
		33			25.3			7.26			2.48			36.93			0.9			16.21			1.61			16767			3.71			1.97				5
		33			21			6.26			3.78			212			0.74			11.87			0.35			17622			6.61			1.28				2
		30			24.1			11.34			5.69			30			1.31			19.13			0.8			15694			1.42			4.81				4
		32			22.3			11.4			6.2			76			0.67			18.54			0.52			14319			5.82			2.17				4
		35			23.9			13.4			2.81			195			2.68			5.96			26.9			3585			1.15			4.15				4
		29			20.1			8.68			3.06			127			2.85			30.44			0.58			17622			0.72			1.39				1
		37			19.6			7.51			4.72			80			4.83			8.29			0.69			5429			3.75			8.82				1
		32			25.4			7.44			3.9			117			1.74			25.8			2.27			17622			2.67			2.8
		33			17.4			8.15			3.54			123.61			1.36			9.16			1.45			3507			3.86			1.46				4
		32			22.2			6.62			2.47			1148			1.66			7.69			0.86			17622			3.6			5.04				2
		32			25.4			8.64			10.31			246			1.97			19			1.55			9900			0.52			5.31				2
		44			23.6			7.54			2.62			162			2.74			12.32			1.55			13348			0.8			2.11				3
		33			24.2			6.59			3.25			414			3.21			16.39			1.09			17622			1.97			3.76				4
		32			22			5.4			4.02			201			2.65			13.41			1.22			17622			1.14			7.07				2
		31			21.7			2.92			6.51			134			41.39			11.14			0.29			17622			1.17			5.58
		30			19.9			9.71			4.49			276			2.19			3.83			1.64			9876			2.28			4.66				4
		28			28.7			6.5			3.92			178			1.16			233			0.22			12892			1.18			2.47				2
		42			25.5			6.02			4.33			216			2.4			24.71			1.04			17622			1.95			6.72				15
		28			21.9			4.78			1.93			104			0.3			20.44			1.15			15855			0.08			4.57				1
		25			18.8			3.48			2.97			266			2.72			21.17			2.77			2660			1			1.57				2
		30			19.7			4.96			5.57			24.56			1.41			21.1			3.24			17622			2.23			1.77				2
		36			29.1			6.46			7.69			220			1.49			19.74			0.4			17622			20.19			3.09				3
		34			24.2			14			3.67			173			1.19			9.4			2.65			9201			1.89			4.3
		37			20.5			11.21			8.27			107			5.56			12.44			0.54			3203			3.59			4.62				3
		28			32			7.46			6.41			33			3.13			10.78			2.5			4934			1.64			3.51				3
		23			30.5			8.73			2.74			237			0.44			24.44			1.45			17622			2.57			2.92				2
		36			22.3			3.78			7.26			76.82			3.97			10.77			2.48			17622			4.78			3.16				6
		31			23.5			6.46			9			189			8.06			17.88			0.72			4711			2.17			6.22				1
		27			23.2			9.81			3.25			33.57			0.69			18.96			0.53			9246			2.47			4.93				3
		34			20.7			4.31			7.45			353			0.33			14.6			1.18			7867			1.68			5.29				5
		32			25.7			6.11			4.48			131.2			3.51			572.05			2.78			13739			1.09			8.5				4
		25			22.2			9.08			7.35			138			0.75			13.07			2.15			17622			0.97			8.96				10
		36			17.6			6.51			4.13			60.1			1.87			19.02			1.09			17622			5.81			3.76				1
		30			19			10.33			5.02			160			3			22.1			0.38			9491			1.04			3.38
		36			21.1			7.79			10.28			292			0.36			16.7			1.6			17622			2.5			2.8				0
		30			28.7			6.14			2.89			185			0.83			23.05			0.31			17622			2.12			3.94				1
		21			25			7.15			3.09			88			3.61			24.78			1.79			13495			1.42			7.1				2
		38			21			5			5.79			82			2.83			36.96			1.2			14367			2.69			9.61				1
		28			20.8			6.3			14.34			63			1.75			15.27			0.64			6230			0.92			0.84				3
		26			17.3			6.19			3.79			78.8			2.37			8.52			1.96			17622			4.54			4.55				5
		25			28.8			8.05			2.86			284.6			1.17			20.09			1.7			17622			4.25			4.22				2
		32			19.9			7.19			6.67			42.13			2.66			9.79			40.07			17622			6.05			4.28				9
		27			27.9			5.59			4.94			25			1.22			19.92			1.97			2505			0.6			3.39				1
		33			23.9			5.67			7.68			41.4			1.25			7.84			1.63			6790			1.06			1.22				1
		30			21.5			9.58			4.07			215			1.48			16.14			0.67			15827			2.88			5.3
		24			22			5.9			9.43			159			3.68			14.62			1.49			17622			3.99			0.97				1
		42			26.7			7.69			3.48			152			0.17			15.28			0.34			9078			0.51			4.3				5
		28			23.9			9.2			4.05			365			0.22			18.51			1.51			5960			0.53			1.65
		30			20.8			6.98			2.75			204			3.49			18.47			0.41			4275			3.17			4.34				3
		27			30			3.34			5.86			96			1.51			16.69			2.08			5136			0.55			6.43				3
		30			24.8			6.82			6.58			79			1.13			9.6			2.41			17622			4.81			7.02				3
		32			22.3			5.2			4.66			217.1			5.14			6.38			0.75			6472			2.54			8.58				1
		30			19.7			19.51			2.56			115			0.05			12.4			1.12			17622			1.26			6.15				2
		31			25			8.58			7.83			58.14			2.95			11.23			1.21			17622			3.46			4.33				3
		29			25.1			6.4			0.8			105			3.03			11.24			2.01			17622			1.78			3.12				1
		28			22.6			7.17			5.47			109			1.36			10.31			2			15785			0.95			5.55				1
		26			21.8			9.55			3.32			95.36			0.18			20.23			1.91			4712			0.91			9.63				3
		35			23.07			11.95			4.4			314			2.52			26			1.24			17510			20.89			2.56				4
		31			17.2			6.39			5.64			65			1.06			14.36			1.53			17622			10.72			3.37				2
		29			20.6			6.84			6.29			355			0.72			14.82			2.03			17622			5.73			7.62				6
		29			25.1			6.68			3.63			69			1			9.32			2.14			17622			7.23			6.39				3
		31			23.4			7.84			2.85			28.04			5.4			13.49			1.5			17622			9.43			3.14				3
		22			19.1			21.69			4.25			154			0.54			8.92			0.09			17622			4.25			4.82
		25			28.7			2.84			7.09			186			0.2			10.06			2.62			17622			1.14			1.88				6
		44			27.1			6.15			2.5			147			2.97			8.23			0.26			5610			2.52			3.41				2
		31			24.2			6.94			3.96			285			1.05			22.78			0.47			17622			1.9			2.74				8
		26			21.5			5			4.02			118			0.29			11.44			1.09			8195			0.96			2.25				2
		36			19.7			4.08			5.15			466			0.47			21.9			1.35			17622			2.05			5.17				3
		32			20.7			12.27			6.87			219			1.71			9.91			1.87			11124			4.42			5.93				2
		39			23.4			6.28			9.92			273			0.98			28.65			2.69			10560			1.87			3.08				11
		33			26			6.74			4.64			153			1.12			14.78			1.59			11792			1.33			8.78				2
		31			31.2			9.52			3.69			88.06			2.19			8.18			2.01			10193			16.89			2.25				9
		28			25.7			7.65			2.95			45.5			2			12.96			0.3			9291			6.21			3.77				2
		34			25.7			9.36			2.18			76			2.31			9.28			1.9			5301			4.7			3.08				1
		28			19.5			4.75			5.79			2636			1.8			16.28			1.39			17622			0.93			12.21				1
		29			22.3			14.58			4.8			245			0.88			23.72			0.64			17622			2.66			5.17				2
		32			22.2			20.12			3.98			171			1.98			9.01			0.34			4380			1.87			5.45				4
		29			18.8			5.2			7.6			99			0.74			4.35			2.11			17622			0.74			6.7				3
		29			24.4			6.77			4.2			235			4.6			20.89			0.82			1136			7.05			10.69				2
		34			20.3			7.04			5.79			140			1.6			12.56			0.95			2129			1.94			1.16				3
		30			27.3			15.48			1.79			51.36			0.82			9.85			2.25			17622			5.23			1.4				1
		31			24.1			5.68			4.83			118			3.29			15.49			1.93			17622			1.77			4.7
		33			24.5			9.22			7.17			82			0.52			13.07			0.34			17622			1.83			2.08				2
		38			19.8			5.21			5.2			42			0.06			8.84			0.6			17622			6.81			5.18				2
		29			24.9			7.42			2.53			167			1.17			12.82			1.74			4680			1.97			5.05
		34			23.2			5.28			7.21			231			1.07			12.24			2.3			13364			1.38			6.85				3
		27			21			3.97			7.68			205			2.13			19.25			1.66			5466			2.76			5.83				3
		26			21.7			9.03			5.64			43			1.71			20.71			2.62			11543			1.29			4.52				3
		32			19.1			2.51			5.44			202			1.23			16.64			1.28			17622			4.3			2.42
		24			22.9			11.17			4.71			192			1.9			6.1			1.7			10211			2.07			3.93				2
		24			20.8			4.88			5.06			316			0.99			18.8			1.71			17622			2.63			3.25
		33			20.5			6.14			7.55			179			2.11			5.14			1.81			11023			2.46			17.82				6
		29			26.6			6.15			5.16			91			2.58			21.14			1.75			14622			0.99			3.96				5
		29			20.5			5.23			8.63			286			0.82			7.58			2.9			15990			4.24			2.59				1
		25			21.4			8.06			4.57			352			2.53			22.95			1.92			3209			0.87			4.54				2
		41			20.2			7.84			10.24			556			0.87			598			0.16			9761			6.14			3.22				2
		28			27.3			8.67			2.89			127			0.96			11.2			0.13			806			3.39			4.87				2
		27			24.2			8.99			4.26			325			1.66			11.4			1.02			12371			4.34			3.98				3
		29			22.7			8.99			5.34			127			1.17			6.93			1.92			17622			4.79			4.33				1
		24			34			5.11			7.61			774			0.16			21.64			0.87			17622			1.25			1				1
		28			23.1			6.31			4.09			233			3.14			27.11			1.58			17622			0.42			1.86				4
		34			23.4			7.96			4.46			125			2.13			11.19			0.18			17622			1.35			2.9				3
		29			21.4			5.89			4.41			30.88			0.94			6.29			1.96			10195			7.95			7.59				6
		46			20.3			6.97			4.61			337			0.8			277.2			0.74			7052			6.35			5.75				2
		36			19.5			6.1			6.85			49.48			1.96			12.88			0.42			7618			0.81			4				6
		32			18.8			6.49			5.75			103			15.75			12.66			1.57			9196			2			3.58				1
		32			24.6			5.91			4.94			331			2.29			10.1			0.7			17622			0.69			2.91
		28			27.1			7.66			3.1			128			1.95			6.36			1.78			17622			0.64			5.91				5
		39			22.5			6.6			3.63			128			1.63			14.67			2.37			17622			4.31			4.09				7
		26			21.8			5.35			4.44			182			0.77			57.9			0.46			10108			1.27			5.76				7
		29			21.1			5.16			1.66			839.07			5.79			12.3			1.83			17622			1.92			2.06				3
		40			17.6			5.05			5.23			55			2.46			14.1			0.79			17027			1.27			1.31				2
		40			21.7			6.22			4.17			96			11.74			251.4			2.15			17622			3.49			4.51				3
		39			25.5			5.36			6.91			328			4.22			156			1.35			10802			2.13			7.77				2
		32			30.1			7.7			7.81			343			2.24			23.56			1.86			17622			5.47			3.55
		29			18.8			4.93			4.51			38			1.43			11.53			1.98			17622			3.41			3.66
		22			17.7			4.33			2.58			396			1.23			9.92			0.16			17622			0.81			3.11				5
		41			19.7			5.82			2.75			114			1.27			10.92			0.89			4396			3.9			6.35				0
		33			22.9			5.43			2.94			140.9			2.59			23.77			2.46			17622			1.2			7.75				2
		32			22.5			5.93			9.39			171			0.15			18.09			1.57			10759			1.61			0.85				3
		27			21.2			5.79			6.32			223			3.66			9.17			27.73			17622			2.98			2.15				2
		37			27			8.51			3.64			86.5			1.42			19.96			0.48			14081			4.59			2.77				3
		37			19.1			7.87			5.9			206			2.97			13.97			1.59			17622			2.69			4.36				3
		29			26.6			9.74			5.14			79			1.91			20.99			2.15			7451			2.69			2.1				1
		33			21.5			2			4.75			9.39			0.49			12.54			1.53			6925			1.25			4.58				4
		23			17.6			10.79			6.18			35			0.61			27.24			1.09			8688			6.38			7.15				2
		29			23.8			4.7			2.38			136			1.18			5.69			1.75			17622			1.86			3.15				3
		34			28.3			6.15			5.01			70			0.95			6.26			1.37			2827			2.4			1.28				4
		34			20.9			6.63			8.26			111			0.86			7.66			1.87			13967			9.14			4.72				8
		26			19.1			5.25			4.56			123.8			3.34			15.11			2.13			12496			1.79			4.26				2
		29			24			8.8			1			122			0.38			6.78			1.96			11554			3.79			4.63				1
		33			18.8			7.68			7.08			140			1.71			16.26			27.74			10326			2.14			6.38				3
		39			20.4			10.99			9.45			40			2.97			4.17			2			8359			1.53			6.29				2
		34			24			11.17			4.56			70			1.28			230			2.93			9094			1.05			3.78				2
		27			22.4			5.47			2.36			454			5.49			14.16			70.42			5414			1.14			2.03				10
		28			22.7			7.9			4.58			1017			0.95			10.48			0.65			17622			0.82			4.16				5
		38			22			7.29			6.3			59			1.12			12.26			0.68			17622			1.72			4.94				0
		23			19.3			10.5			5.35			149			0.83			8.33			2.36			17622			3.22			3.19				3
		24			29.4			5.58			12.09			53.58			4.69			4.82			2.06			17622			1.57			3.21				2
		34			21.9			5.59			4.1			51			0.68			11.61			0.31			11717			7.44			2.5				4
		33			31.2			12.26			8.24			52			2.43			7.29			1.31			14741			1.32			5.43				3
		36			20.8			8.22			2.47			123			1.1			13.53			2.43			1856			3.09			4.47				1
		25			20			7.2			5.22			113			2.99			13.64			0.63			6592			2.38			3.22				1
		43			26.2			9.14			1.58			85			3.84			13.67			0.7			1911			0.53			3.26				1
		32			23.9			7.79			3.13			29.37			3.91			8.84			1.96			16146			1.17			4.49				3
		30			21.6			9.58			4.53			178			5.02			12.48			0.8			10999			15.06			1.38				3
		27			21			5.42			4.08			42.57			0.7			15.87			1.24			14668			1.19			2.92
		41			19.8			7.69			6.15			39			1.34			21.46			1.27			5247			1.53			5.71				3
		36			21.5			6.32			6.22			185			43.97			8.9			0.47			17622			0.58			5.24				1
		28			27.3			7.47			1.95			123			2.65			13.24			2.12			12115			1.71			3.52				1
		28			18.3			8.92			6.19			32			0.76			13.36			1.38			5951			2.01			3.09				2
		23			24.5			8.87			2.48			246			1.56			10.65			0.52			17622			13.74			1.81				2
		26			20.8			5.02			7.66			84			0.6			7.2			3.47			12693			3.12			6.8				3
		39			24.61			11.7			9.3			217			3.3			129.86			0.4			8787			2.4			2.4				1
		27			25			8.02			7.57			72			1.12			14.63			1.74			7607			1.79			3.5				2
		28			22.5			5.29			2.2			128			1.77			16.98			1.04			11979			3.48			6.51				2
		37			19.1			10.27			14.67			127			2.05			3.84			0.81			5780			2.29			1.37				3
		31			19.4			4.16			3.14			200			3.01			11.82			1.85			17622			1.48			2.3				2
		29			25			6.69			7.41			285			0.81			7.1			0.38			10974			1.43			5				1
		39			23.1			7.35			3.87			98			1.57			23.41			0.12			11359			3.26			3.92				3
		31			20			8.08			6.23			53.74			1.28			12.83			1.66			17622			1.41			6.04				5
		23			19.9			4.44			15.94			117.5			7.71			9.57			2.57			3260			1.69			1.85				3
		22			25			7.36			9.51			238			2.21			19.67			1.31			9147			12.79			1.91				14
		31			19.6			6.56			3.9			452			2.33			40.67			0.41			17622			0.81			4.16				3
		29			24.2			5.88			6.1			38.63			2.39			9.11			0.77			17622			3.8			4.11				2
		42			24.4			4.48			7.25			35			0.05			11.69			0.79			15326			6.14			3.67				1
		28			28.3			5.23			5.66			132			1.8			9.14			1.79			4736			1.3			4.43				4
		29			20.7			6.18			3.83			1244			8.99			6.16			1.44			5461			1.95			6.73				3
		41			23.3			8.4			2.81			67			2.6			22.22			1.62			12277			1.07			4.1				1
		29			22.8			6.34			2.72			103.3			2.68			8.14			1.52			17622			2.88			4.47				5
		31			28.4			7.27			8.41			73			2.39			12.65			2.21			15544			3.27			14.82				10
		31			22			7.01			1.87			88			0.82			15.49			2.44			11394			3.93			4.25				1
		33			20.6			5.89			7.01			95			1.91			6.68			0.95			17622			1.36			4.06				1
		42			17.6			7.44			2.15			51			1.7			12.2			1.08			17622			1.62			3.48				12
		30			19.9			12.74			2.76			40			1.85			10.65			0.53			10818			0.56			4.76
		32			33.9			4.56			3.6			134			4.05			8.06			1.42			5741			2.07			2.3				3
		36			30.1			8.37			3.04			33.15			1.09			25.9			2.13			13051			8.23			1.19				3
		35			23.7			22.89			10.42			66			0.6			14.16			2.29			8074			1.67			4.38				4
		34			19.2			8.01			11.45			87			1.11			6.96			2.37			17622			2.35			10.43				1
		32			25.5			6.14			6.57			28			0.24			15.35			1.21			17622			1.94			2.93				3
		38			24.5			6.76			4.01			68.93			0.6			5.15			0.64			17622			1.43			1.03				2
		28			21.5			10.72			5.3			52.14			2.67			20.42			0.61			16424			1.99			2.58
		20			21.1			7.5			3.58			162			3.53			496.3			1.49			17622			4.5			3.37				6
		29			25.4			7.02			2.98			1246			0.23			15.98			0.89			17622			0.8			2.57				3
		33			20.8			6.34			5.29			527			2.41			8.89			0.53			13480			1.82			3.85				1
		33			24			7.77			7.9			374			3.39			9.49			0.54			4172			0.34			4.67				10
		34			20.3			5.42			5.99			206			1.69			10.41			1.14			17622			2.02			3.74				1
		36			17.3			6.23			7.47			582			0.74			15.69			0.45			11310			2.29			1.69				3
		35			18.4			9.04			7.27			28			1.07			9.99			1.39			17622			1.13			3.65				3
		31			16.6			8.3			3.96			145			1.76			8.04			0.31			9133			6.78			4.68				3
		26			21.6			9.05			2.12			42			2.46			10.93			1.25			17622			1.58			4.6				1
		33			21			6.6			6.54			48.76			1.51			13.65			2.94			17622			1.85			5.08				4
		31			22.2			9.24			3.33			222			0.33			21.45			0.69			8791			7.9			1.07				20
		29			18.6			6.54			5.19			86			1.65			13.11			1.49			8789			1.23			2.11				1
		48			22.3			7.27			3.51			73			3.39			13.77			2.13			17622			2.52			5.41				5
		45			25			7.99			3.89			160			1.22			5.3			0.43			17622			1.66			1.24				5
		24			24.8			8.44			4.79			119			1.48			3.4			0.87			17622			4.71			5.85				1
		45			19.1			5.81			4.81			174			1.18			13.36			1.94			3905			5.19			6.33				2
		41			17			5.75			5.51			108			3.38			8.33			1.78			17622			0.44			7.09				4
		41			17.6			7.16			9.67			166.2			0.44			8.58			1.53			17138			1.05			3.29				4
		31			27			2.89			2.81			103			4.46			8.27			1.59			7133			1.84			5.76
		29			24.4			5.74			3.53			141			2			15.63			0.62			17622			2.1			3.63				5
		38			20			6.65			6.4			129.6			1.94			11.93			1.63			17622			0.93			2.79				1
		36			22			8.01			4.72			114			0.62			23			3.6			17622			0.35			11.83				10
		29			20.3			2.77			4.4			133			2.62			35.96			1.49			13615			1.51			7.5				1
		27			17.6			7.84			3.33			61			1.32			28.19			0.26			17622			1.3			5.36				3
		29			26			13.34			4.71			167			0.78			137			2.57			17622			1.16			1.54				6
		32			20			6.86			13.44			137			2.72			14.93			0.88			7373			4.16			2.78
		39			22.9			11.45			3.84			61.66			3.06			16.48			0.81			17622			5.01			3.01				10
		30			22.9			5.03			4.64			95			1.48			10.33			2.1			17622			1.86			3.69				4
		38			17.3			7.61			6.65			149			1.04			8.01			0.32			17622			0.89			4.21				5
		25			19.5			6.11			5.26			130			0.3			6.76			1.16			3020			2.74			4.76				5
		30			23.2			6.34			2.12			116.3			3.17			12.3			1.33			3887			6.4			3.15				3
		39			21.2			5.68			4.49			18			4.34			14.04			0.77			4347			0.06			2.08
		38			22.6			7.92			3.57			47			2.15			26.5			1.94			17600			5.49			8.16				9
		29			22			5.59			5.11			281			3.16			16.18			1.43			17622			1.44			2.22				0
		27			29.3			7.27			6.69			233			0.54			18.38			0.12			14246			2.61			1.55				2
		29			20.1			5.96			4.37			146			2.23			7.13			2.23			15695			1.51			4.52				10
		37			25.5			8.32			6.22			91			1.27			13.69			1.14			1936			1.14			11.41				6
		35			18.7			8.08			2.99			139			5.8			17.89			1.65			17622			3.3			4.69				2
		27			23.6			8.86			2.42			169			0.95			11.09			1.88			7447			0.75			2.59				2
		27			28.7			3.2			12.73			129			2.97			12.43			3.2			2961			11.8			6.48				6
		35			24.2			5.4			1.64			54			2.77			7.46			0.91			17622			2.5			7.88				4
		43			26.4			0.69			2.85			118			0.39			12.55			1.37			8729			2.06			3.92				6
		24			21			17.14			3.65			101.11			1.69			21.69			3.01			17622			4.01			2.69				4
		35			25.3			5.42			2.01			164			1.62			20.44			0.05			17622			1.58			1.2				19
		30			19.8			16.44			3.05			164			2.03			346.4			4.16			17622			2.62			2.84				1
		23			26.6			8.97			3.39			157			1.87			11.65			0.54			17622			1.57			3.46				9
		33			25.3			7.04			1.81			181			2.65			35.5			1.98			969			1.04			3.85				2
		33			22.9			3.6			6.5			59			0.16			6.72			1.87			12591			0.5			5
		32			25.7			6.6			6			188			12.88			7.73			1.87			11337			3.36			5.83				3
		30			29.4			5.11			0.59			436			7.52			8.85			0.22			3197			2.79			4.56				5
		28			20.8			8.52			5.96			26.16			2.57			11.93			2.19			4072			0.84			3.86				1
		28			24.1			8.04			4.66			310			36.82			9.3			1.17			17622			4.06			10.44				4
		32			21.1			6.69			3.87			36.7			3.67			15.68			0.93			17622			0.4			1.94				2
		30			21.9			5.39			5.21			624			4.93			14.75			1.59			17622			3.95			4.76				6
		26			21.6			4.5			4.95			158			1.1			14.51			1.08			4941			0.59			2.49				1
		28			23			6.76			3.04			60.1			1.1			11.3			1.73			16903			0.53			6.59				2
		29			20.4			6.85			17.52			161			1.02			28.6			0.38			17622			1.37			2.9				3
		23			30.1			4.3			1.96			129			0.57			10.6			69.29			2264			2.02			4.23				7
		29			21			7.74			2.69			67			2.83			14.62			1.04			17622			1.67			3.4
		27			17			4.82			3.07			270			2.82			24.79			1.4			1075			4.05			6.14				6
		31			24.4			7.61			4.5			148			79.24			19.88			50.42			17622			0.96			0.68				4
		24			26.8			9.86			5.5			136			0.59			8.54			0.51			17622			1.34			5.16				2
		33			18.1			8.2			7.76			62			1.68			17.96			1.52			8195			2.19			3.34				3
		24			18.5			5.62			3.35			0.26			3.37			29.54			0.84			8371			2.16			6.17				6
		25			20.7			7.33			9.03			227			2			309.9			2			17498			1.68			4.58				5
		32			27.1			7.58			4.27			43.74			1.41			10.85			2.14			7516			0.78			3.89				6
		30			22.6			7.21			5.39			85			0.8			12.7			1.2			9043			9.09			3.27
		27			27.5			6.58			1.67			88			0.4			11.55			1.05			6931			2.14			7.04				4
		29			29.8			5.61			3.02			306			0.73			13.02			0.99			17622			1.23			6.45				1
		27			20.96			14.39			17.09			344			0.78			8.25			1.72			16809			1.92			2.58				8
		34			25			7.92			4.64			272			1.21			299.3			2.1			7408			1.49			4.85				2
		39			29.1			6.16			8.83			46			0.9			14.69			1.48			17622			5.39			3.69				1
		37			18.2			8.5			5.47			21			2.42			378.56			0.82			17622			3.46			3.8				2
		33			22.1			7.91			4.76			94.52			1.14			13.98			2.39			17622			14.9			2.81				6
		38			19			9.57			5.7			54			1.64			4.46			0.55			7660			1.44			6.18
		38			23			10.12			2.08			112			2.21			12.18			1.74			17622			1.08			5.62
		23			24			11.09			2.89			66.86			1.33			6.38			2.45			17622			1.47			7.11				1
		31			21.8			7.59			7.07			76			0.25			15.79			1.2			17622			4.26			2.11				7
		27			19.8			6.72			2.04			298			4.31			9.77			1.34			17622			3.51			2.46				3
		39			22.3			10.91			2.08			74			3.4			19.57			1.67			17622			1.42			6.58				3
		31			17.7			6.47			3.67			25			3.25			18.53			1.03			17622			0.91			10.42				2
		29			23.6			5.07			10.02			406			1.12			4.84			1.65			3432			0.73			4.52				2
		29			21.9			6.3			6.06			33			1.29			11.05			0.59			8147			1.48			2.73				5
		35			21			8.17			6.53			339			7.49			23.51			0.97			4287			1.27			3.51				3
		35			22.9			9.18			4.05			157			1.16			38.68			2.13			17622			5.88			3.09				4
		34			33.1			6.68			2.83			119			2.09			12.1			2.04			17622			3.43			4.08				2
		33			20.7			8.8			3.16			140			1.27			17.29			1.96			17622			5.05			3.62				1
		39			21.7			5.01			7.72			46			1.19			5.14			1.48			3516			24.08			2.23				1
		30			22.2			9.11			5.3			151			0.46			13.13			1.74			17622			1.22			4.36				7
		31			17.5			19.18			2.3			183			2.12			7.73			1.61			6729			8.33			2.59				6
		40			22.4			11.87			10.28			250			4.84			14.87			1.68			17622			1.42			3.05				7
		30			23.9			9.23			4.08			77			1.79			10.85			1.35			17622			1.25			4.49				2
		40			23			15.65			4.99			44			1.14			14.1			2.55			17622			1.35			4.3				2
		32			21			7.25			4.86			214			0.33			12.2			1.5			17622			0.81			0.72				2
		32			32			7.01			9.24			130			1.44			13.82			1.6			17622			4.07			4.99				2
		32			30.5			5.46			9.73			40			0.57			9.6			0.39			17622			2.6			6.6				1
		27			23.8			5.55			1.95			297			0.84			7.94			3.02			13899			3.43			6.05				3
		29			24.5			5.11			5.52			96			3.54			23.92			2			17622			2.02			4.74				2
		27			48.1			7.05			7.4			28.31			2.03			16.78			0.52			7686			0.87			7.16
		27			24.2			6.53			6.64			318			1.28			7.98			1.7			4447			0.78			6.1				2
		28			22.1			4.98			4.71			94			1.87			13.56			0.59			17622			1.12			1.97				4
		22			19.2			6.63			23.56			168			3.06			22.01			2.59			17622			2.72			3.37				2
		41			16.6			6			2.27			184			2.67			5.9			1.53			17622			0.92			4.75
		36			24.5			6.37			3.74			184			2.66			7.69			0.72			11827			2.47			5.85				4
		41			19.5			9.19			4.46			30.19			1.52			16.03			2.08			14633			28			2.57				6
		37			19.9			8.59			6.39			125			4.31			10.71			0.61			17622			1.08			1.93				3
		27			24.1			6.15			6.96			195.1			3.72			21.92			1.07			4258			2.02			8.86				2
		34			20.9			4.88			10.16			222			0.2			7.74			1.93			11163			7.16			4.22				5
		33			25			8.62			12.22			370			0.19			9.98			1.06			15953			1.62			1.6				4
		43			24.9			5.95			3.33			103.4			1.31			9.54			0.26			10049			3.35			5.7				5
		28			22.2			6.01			3.65			91			0.45			15.34			0.95			17622			2.39			1.49
		24			22.3			7.33			4.69			54			2.31			7.06			0.92			9573			7.14			4.17				3
		38			26.9			6.13			3.86			63.09			2.45			183.5			0.91			17622			2.41			1.55				8
		27			27.7			4.75			2.35			79			0.99			8.91			2.73			17622			1.28			2.74
		43			21.8			8.8			4.4			123			0.62			27.54			0.68			3159			2.81			5.33				9
		33			26.7			11.64			11.22			41.65			1.7			18.29			1.25			17622			2.43			3.03				2
		27			18			6.79			4.99			26			0.89			9.27			1.45			4168			0.56			6.17				2
		44			22.6			6.6			2.53			232			0.66			10.39			1.47			17622			2.34			1.37				5
		38			18.8			7.65			3.32			53			0.56			12.39			2.13			6583			0.97			5.59				2
		30			22.9			5.18			4.31			40.3			1.54			27.64			1.97			2505			13.87			1.04				5
		41			25.9			4.29			2.3			128			0.83			12.52			1.32			17622			2			2.7
		33			16.9			11.95			3.72			228			1.73			6.89			2.21			11829			0.77			5.7				4
		27			23			20.85			3.57			135			0.1			20.46			2.46			17622			0.68			2.77				4
		34			23.3			5.27			11.92			68			1.82			13.3			0.69			3965			1.41			4.65				3
		26			23.4			13			16.6			0.09			2.73			19			1.14			17622			13.19			2.67				6
		36			26			6.52			5.16			67			1.82			16.75			1.81			2182			0.4			2.13				4
		30			25.2			6.26			4.91			508			1.72			19.26			0.64			17173			1.27			2.62				1
		35			23.1			5.9			16.26			370			1.57			14.66			1.41			1838			2.29			3.66				3
		32			23.5			6.66			6.55			195.1			0.2			8.34			2.89			5056			0.75			1.18				3
		36			18.2			7.41			6.77			132.12			1.13			8.81			1.91			5368			5.54			6.31				2
		30			22.9			5.11			3.27			57			1.69			13.61			1.39			3330			0.37			4.49				2
		34			21.2			9.18			4.71			167			0.96			13.04			1.38			4184			1.88			3.54				4
		31			21.5			7.37			4.69			562			1.17			13.05			1.85			8260			2.6			5.78				4
		28			20.2			7.94			7.66			166			0.58			17.97			1.78			17622			0.86			7.21				4
		33			22.9			5.51			6.23			85			0.18			7.29			2.04			9553			1.35			2.58				1
		38			19.8			8.43			4.47			59			0.72			6.12			0.17			13212			4.44			2.9
		32			24.6			4.96			10.28			83			2.25			20.47			1.7			16839			2.5			5.39				3
		35			22.9			6.78			4.86			137			1.2			5.42			1.04			17622			20.13			5.59
		35			22.7			11.31			6.68			26			2.1			10.09			38.27			3023			15.27			2.25				5
		21			22.2			9.18			4.74			107			1.83			10.8			1.39			5127			2.18			5.03				3
		27			22.4			9.39			4.35			265			4.22			20.37			0.58			17622			2.76			4.59				13
		42			20			5.28			7.56			59			2.93			13.95			1.32			14259			3.13			9.26				2
		31			20.3			8.2			3.68			246			0.44			13.48			2.87			16655			2.48			14.87				5
		26			17.6			5.18			18.25			201			1.07			10.3			1.61			17622			1.45			4.69				2
		33			19.5			4.96			4.59			234			2.14			25.38			0.86			4727			3.38			4.3				2
		28			20.4			13.27			4.53			65			3.37			5.42			1.8			17622			1.14			7.74				3
		24			19.6			8.39			2.34			229			3.4			5.2			1.22			17622			1.71			5.72
		25			21			6.95			5.68			149			0.18			6.66			1.06			17622			20.71			10.13				4
		28			25.4			4.09			1.53			100			3.26			6.76			2.27			4647			4.48			3.85				3
		27			23.9			5.5			3.72			224			6.11			7.96			0.27			3907			13.11			3.19				4
		28			24			6.09			4.41			96			1.69			10.24			1.73			17622			6.32			4.44				5
		25			22.5			21.55			4.31			45.08			3.38			23.83			0.98			13642			8.47			5.25				2
		37			23.4			5.12			7.02			255			0.72			12.76			1.46			17622			0.88			4.38				2
		35			27			5.27			4.32			126			1.13			13.76			3.05			17622			2.17			2.41				5
		44			26			9.29			4.33			163			2.32			21.13			5.31			2094			1.07			2.68				4
		25			22.5			6.75			5.42			130			3.58			22			1.94			6081			1.82			5.49				3
		33			24			10.77			7.7			162			7.59			19.09			0.96			17622			0.81			2.98				4
		40			17.2			5.9			4.58			185			2.12			7.74			0.78			17622			0.67			6.99				7
		31			22.4			26.13			8.48			141			2.7			11.49			1.7			17622			1.7			2.05				5
		32			28.7			7.35			8.38			125.7			0.67			37.29			1.53			16997			5.39			6.58				1
		32			22.3			6.84			4.29			908			0.47			40.49			0.63			11248			2.67			4.86
		30			23.1			5.49			2.7			274			0.23			8.46			38.56			17622			4.71			1.82
		37			18.4			6.7			2.87			38			0.45			10.73			1.36			17622			3.27			3.8				3
		29			19.2			7.17			7.79			256			1.36			16.76			1.81			3228			18.65			1.58
		30			22.1			6			14.66			90			0.56			18.19			0.14			2690			1.03			4.46
		30			25.6			3.56			9.86			57.54			1.15			17.43			1.25			1391			0.87			5.15				3
		25			22.9			6.38			12.1			87			0.53			4.88			1.83			17622			2.84			3.79				6
		28			23.9			5.84			9.62			166.4			0.05			5.57			32.08			12053			0.74			5.59				2
		40			24			12.37			8.09			237			1.14			597.5			0.97			10148			4.55			1.37				1
		29			24.3			20.31			3.82			68			1.36			13.67			0.25			9491			2.15			2.77				7
		32			20.3			7.34			3.4			359			1.28			46.86			1.89			4573			0.99			4.14				3
		34			26			7.19			3.16			83.22			1.65			6.94			2.74			12115			1.7			2.29				9
		28			25.2			6.07			7.54			96			1.73			22.06			1.57			17622			0.82			1.48				4
		35			20.4			15.61			3.37			251			2.14			29.02			2.19			17622			2.61			3.09				13
		43			23			7.86			5.28			35			1.59			17.6			1.79			17622			2.67			6.33				2
		26			24.6			8.21			2.29			96			1.13			7.75			2.15			7536			10.41			2.35				2
		27			20.8			7.04			6.32			1265			1.44			12.1			1.78			12371			1.24			5.03				2
		38			21.2			9.18			5.26			133			3.21			11.96			1.96			17622			2.83			4.79				5
		23			23.8			6.19			2.04			310			1.97			8.95			1.94			14802			1.5			5.46				2
		35			23.3			8.01			2.1			313			5.39			6.37			1.04			3451			1.87			6				3
		40			24.5			7.41			5.55			136			1.4			9.55			1.49			7100			2.48			3.36
		28			21.5			10.74			3.44			59			0.97			23.78			1.52			17622			1.06			8.04				2
		24			29.3			8.43			7.62			165			0.22			8.18			0.29			8594			0.78			9.7				4
		28			24			1.55			2.73			187			3.21			16.75			0.21			6674			3.87			5.77				5
		26			18.7			8.6			3.62			127			0.6			12.91			0.13			16331			1.29			4.45				1
		37			21.5			6.72			5.12			196			1.42			270.39			0.69			4394			0.89			8.74
		37			20.1			9.29			6.74			261			1.85			6.87			1.85			17622			5.3			2.82				2
		29			19.9			7.11			10.28			38			1.35			15.75			1.47			6535			1.73			2.73				4
		33			19.4			5.92			6.47			58			2.33			18.6			1.71			17622			13.04			6.13				2
		39			23			11.58			6.49			182			11.74			10.74			1.05			17622			5.81			5.15				3
		30			22.2			7.72			6.2			125			0.7			14.73			0.79			12438			1.78			7.49
		25			20			5.85			3.41			59			1.91			35.8			0.55			7698			1.26			5.25				2
		31			17.6			6			3.99			163			2.31			13.68			1.66			17622			1.33			2.99				2
		36			24.2			10.67			6			157			3.05			8.13			0.29			2261			1.29			3.25				4
		30			29.3			6.71			4.54			668			2.23			11.35			0.85			8657			3.19			2.38				3
		29			20.8			7.99			2.83			49.13			1.2			8.58			45.6			8002			0.72			3.65				4
		32			24			7.1			6.15			138			0.31			15.41			1.91			8738			8.84			4.01				4
		32			35.4			5.96			3.7			130			4.87			16.93			0.22			17622			0.55			7.42				8
		35			22.3			7.81			2.99			208			2.03			46.29			2.03			12702			0.21			4.13				5
		28			27.5			6.54			1.68			235			0.2			17.44			0.7			6900			1.74			2.48				3
		36			28			5.23			4.85			242			0.98			10.11			2.24			9467			1.39			8.46				1
		33			28			7.33			1.39			276			3.44			9.05			1.2			16063			1.4			3.73				3
		43			22.2			7.43			17.72			1689			1.17			10.74			1.37			17622			1.43			1.5
		38			19.8			7.26			1.55			150.8			0.74			12.61			1.63			8106			5.14			2.45				1
		29			20.2			6.51			3.53			213			2.39			26.63			1.46			17622			3.91			2.35				4
		31			43			8.44			5.13			9			2.25			14.43			1.03			17622			1.73			8.95				3
		29			28.1			5.87			4.97			112.2			4.81			584			0.25			17622			1.39			3.45				9
		31			20			7.64			3.69			145			1.06			23.53			1			10778			0.56			3.18				6
		31			25.3			6.95			4.56			27			0.77			19.5			3.18			17622			4.76			3.99
		32			21.6			9.91			7.13			145			0.21			8.75			1.71			10145			0.61			5.35
		30			18.4			6.62			3.33			49			2.16			9.41			0.89			13834			5.85			3.76				3
		32			28.8			9			5.82			195			3.2			13			0.64			1226			9.14			2.82				4
		36			19.8			4.92			4.4			498			2.61			14.21			1.14			1792			1.21			5.27				3
		31			19.4			6.69			2.81			228			1.01			21.07			0.89			13503			0.61			2.84				5
		26			25.1			7.75			4.9			135			0.5			12.11			1.46			17622			1.05			5.75				1
		30			22.7			9.04			4.33			103			0.38			10.66			1.23			17622			2.74			2.37
		24			21.5			5.28			4.83			61.66			0.59			13.2			1.18			5430			1.1			10.59				2
		28			26.4			6.47			4.27			115			0.05			8.05			2.76			16481			3.13			3.31
		29			24.8			5.3			3.9			58			0.54			26.5			2.07			10944			2.58			13.52				5
		38			21.9			6.4			2.03			141			1.09			269			1.13			17622			0.44			3.81				1
		27			22.6			8.46			4.81			115			0.61			20.75			2.1			3547			1.68			2.42				1
		32			19.8			5.29			4.04			192			2.53			13.65			16.85			2875			1.87			8.42				6
		30			32			6.09			18.58			165			1.51			20.38			0.12			17622			4.13			4.23				2
		40			24.5			7.86			5.4			153			15.54			11.05			2.03			9748			2.28			7.62				10
		26			31.6			12.95			6.71			55.54			1.48			6.91			1.59			7479			3.06			2.52				1
		26			21.9			7.78			8.62			120			1.74			11.66			2.1			10993			8.35			4.28				15
		41			20			17.21			6.18			96			1.4			29.41			0.51			17622			0.86			2.94				4
		33			22.4			4.39			3.89			92.43			0.54			18.62			3.57			17622			6.76			1.95
		31			23.4			5.61			9.46			402			5.29			10.62			0.79			17622			1.52			5.27				2
		28			23.1			7.17			7.73			37			1.05			29.09			1.41			17622			6.3			2.63
		33			30.9			6.99			6.31			148			14			21.75			0.47			8501			1.58			1.75				2
		23			27.1			6.45			8.88			50.17			2.1			8.98			1.45			15663			1.3			4.5				1
		29			25.4			5.69			2.44			26			1.88			12.37			40.81			11047			15.56			16.67				2
		31			21.3			7.59			9.16			453			2.03			9.97			0.79			3302			1.92			2.15				8
		30			22.6			5.05			5.01			201			0.32			11.65			1.92			15864			1.47			5.17
		22			18.9			5.94			2.76			114			2.05			18.56			3.47			17622			1.61			4.59				1
		31			22.8			6.85			1.58			443			2.63			10.5			1.55			5367			0.87			5.97				7
		38			19.8			7.01			3.11			465			1.7			7.5			1.55			7403			2.24			5.91				5
		40			23			5.94			1.66			526			1.97			11.43			0.77			11724			5.44			4.41				1
		39			20.7			6.41			2.68			172			1.94			11.85			0.7			2878			1.56			8.72				3
		27			26.7			3.98			6.08			76			0.29			24.21			0.68			15867			1.36			5.38				3
		32			21.6			6.37			2.74			90			1.9			8.94			0.58			8158			6.85			7.21				1
		28			24.8			5.37			7.53			136			3.44			12.25			1.89			913			2.84			12.35				4
		23			18			8.35			4.23			40.98			5.36			17.43			3.33			1071			1.86			3.03				1
		28			25.4			6.85			3.85			32			0.81			18.13			0.94			17622			2.83			3.72				2
		27			24.6			4.32			10.84			63.48			1.01			17.02			1.24			17622			2.54			3.81				12
		32			17.4			8.48			5.22			181			1.3			21.78			0.34			17622			1.56			4.86				6
		40			20.3			6.09			3.31			192			1.39			6.84			1.61			4432			3.99			2.07
		29			19.9			6.02			3.28			1.6			1.59			14.52			1.91			3596			10.7			1.82				1
		26			23.2			7.37			3.19			188			0.16			9.51			1.37			17622			1.42			3.45				6
		37			22.8			9.01			5.16			81.43			0.65			14.52			1.88			13022			2.69			1.37				1
		29			20.5			9.4			2.41			94			0.2			8.37			0.66			11651			5.85			2.85				2
		33			20.6			9.45			2.85			61			1.59			14.08			1.53			17622			1.02			5.33				2
		26			22.9			1.98			5.8			60			3.22			18.71			3.29			17622			1.3			3.01				6
		31			24.8			6.98			14.4			249			0.9			10.24			1.27			17622			3.31			1.81				3
		25			21.8			9.89			5.61			25			1			17.21			0.4			7888			2.18			6.01				1
		41			27.5			8.41			3.69			122			0.42			10.26			2.57			17622			1.79			4.4				2
		27			21.5			6.21			4.68			23.4			2.63			9.45			1.45			13314			4.59			4.76				2
		38			25.1			7.02			2.72			128			1.01			26.27			1.36			5504			3.54			4.82				4
		39			24.4			6			3.16			26.99			0.98			7.12			1.68			5621			0.93			3.93
		39			23.2			5.39			2.6			76			1.34			12.89			1.61			3998			2.96			27.17				3
		25			27			7.8			1.56			228			2.98			13.67			1.57			14999			1.21			9.86				9
		35			26.1			6.67			3.91			177			1.16			18.78			0.73			17622			3.2			3.15				2
		26			20.2			7.3			6.74			29			1.2			13.81			1.74			17622			4.22			4.53				3
		37			20.7			7.54			8.33			192			0.54			7.38			1.46			12880			0.94			1.9				2
		25			23.4			7.98			4.92			268			1.42			17.36			1.41			10974			2.69			2.07				1
		30			22.7			8.39			3.81			55			1.94			13.37			1.57			13183			0.23			2.85				4
		32			19.1			5.44			6.92			69.02			0.2			3.53			1.6			17622			3.67			1.23				3
		35			23.7			4.68			6.72			34			1.08			17.94			1.9			12238			4.72			2.06				5
		32			22.5			12.21			8.91			188			1.1			9.4			1.44			17622			2.92			2.54				1
		29			21.5			9.32			5.02			208			2.55			17.67			0.58			17622			1.83			4.22				2
		34			19.1			7.82			3.51			137			2.12			6.91			1.62			17622			22.28			3.68				4
		29			21.5			10.4			1.92			157			1.28			7.69			1.01			3013			2.4			1.7				3
		35			17.6			10.45			2.51			26.92			1.66			12.49			1.73			15618			0.92			2.27				7
		27			23.5			21.72			6.57			27			0.78			25.28			0.68			13402			0.41			3.77
		30			22.4			5.51			4.42			260			0.11			7.95			0.44			13128			2.87			7.27				7
		35			21.5			9.24			4.59			230			2.69			24.79			2.16			3683			14.12			4.36				1
		28			23.2			5.49			3.73			161			16.78			13.09			0.98			1432			1.25			8.46				1
		44			19.5			5.84			7.57			162			42.42			15.2			1.35			17622			1.61			19.32				2
		38			21.9			4.62			2.93			326			4.15			11.4			1			17622			0.11			4.28				3
		39			26.9			7.98			8.88			82			1.76			12.13			1.17			16961			6.91			3.2				2
		27			21.4			6.53			2.78			253			3.77			12.83			34.6			2123			1.27			7.34				3
		26			20.4			9.28			5.73			123			2.29			10.22			1.56			9609			1.62			6.88				3
		32			21.8			3.85			2.9			33.39			1.21			8.62			1.18			17622			1.36			3.48				2
		35			18			6			5.04			26			0.92			10.14			1.92			7321			1.29			1.88				2
		38			24.4			4.73			4.9			81			8.47			15.06			4.57			7373			0.81			1.47				1
		48			21.8			21.19			3.18			220			1.23			11.71			0.75			17622			1.17			8.16				3
		34			26.4			8.43			2.52			224			0.58			10.48			2.17			14557			1.79			6.22				3
		31			24.4			1.69			2.24			123			2.38			21.54			1.26			17622			2.34			2.19				3
		28			24.5			12.67			2.49			185			0.79			10.77			1.2			16722			1.2			25.48				2
		44			21.6			9.05			5.13			125			1.51			10.99			2.22			15384			1.55			1.83
		29			21.3			6.88			1.72			96			0.93			10.39			6.3			17622			3			5.87				10
		33			19.1			6.06			10.88			178			1.49			10.18			2.2			17622			1.82			10.23				3
		38			25.1			9.54			2.2			71.22			2.4			13.72			2.02			8874			3.51			5				2
		36			21.9			7.65			3.8			167			2.51			8.46			1.4			7401			1.14			1.37				2
		29			19.5			6.05			2.21			27.91			3.97			10.41			1.34			10131			8.44			8.11				1
		29			22.6			5.06			6.18			137			1.02			12.31			0.83			17622			0.73			3.38				4
		28			25.1			4.67			22.37			84			3.29			4.73			2.12			17622			1.16			1.35				2
		31			18.73			5.24			4.73			104			0.64			14.16			2			4652			1.38			2.01				4
		40			26.9			5.95			5.13			1948			2.3			15.79			2.21			6181			2.9			7.95				7
		25			19.5			6.51			1.6			227			0.16			8.74			1.7			1607			8.44			1.83				2
		33			18.4			4.8			4.54			139			1.3			12.48			1.71			17622			1.14			3.85				2
		31			23.4			6.73			9.08			39			3.43			24.57			1.65			17622			8.56			2.36				1
		30			19			6.7			4.27			124			0.23			24.78			1.8			4299			6.61			3.39				1
		32			20.1			5.07			1.16			71.4			2.81			24.76			0.17			17622			4.5			4.27				2
		21			20.2			10.36			2.39			16			2			15.37			1.88			5392			5.21			1.92				3
		39			22.8			6.63			9.73			147			2.33			9.17			1.54			2162			6.33			6.59				3
		36			22.9			8.05			2.58			38.93			2.7			30.21			4.37			17253			1.72			2.41				2
		37			23.4			7.39			3.54			170			1.53			14.09			1.98			17622			3.55			2.93				3
		33			25.4			8.29			7.53			11.8			1.74			18.45			1.84			5535			4.35			4.62				7
		37			24.03			8.34			2.3			96			0.53			10.31			1.45			10897			2.23			2.18				5
		37			26.3			7.64			2.97			108			0.16			23.7			0.58			11871			1.27			0.95				4
		23			25			6.95			5.43			21.71			1.07			6.56			2.31			12840			1			2.45				6
		26			24.2			9.07			5.57			61			0.66			17.22			2.18			8828			1.52			9.25				3
		31			19.2			6.91			2.99			113			3.44			11.58			1.66			7149			1.33			1.97				2
		38			23.4			6.9			3.21			214			3.15			11.89			1.19			17622			1.19			8.12				2
		35			20.8			6.54			3.75			111			0.8			10.05			1.16			17622			4.2			4.03				2
		37			21.5			8.17			3.32			156			1.71			12.41			1.59			7742			4.7			3.5				1
		33			26			3.54			6.16			185			4.33			36.74			1.4			17622			1.22			2.4				2
		29			20.6			7.63			20.08			219			2.11			7.88			0.71			8814			0.78			3.13				2
		32			20.2			8.87			6.92			31			2.97			31.5			1.53			14162			2.48			3.66				3
		30			22.9			6.97			2.22			89			3.48			10.08			1.94			7775			2.92			5.49				3
		34			22.6			7.73			7.07			92			0.4			15.66			2.58			17622			0.68			2.32				1
		35			25.4			2.77			2.66			146			3.5			15.56			1.27			6956			1.72			1.88				12
		30			19.5			4.75			3.06			159			1.3			22.97			1.41			17622			5.28			6.73				1
		34			21.7			11.88			2.7			147			7.92			7.31			1.43			17622			1.48			4.81
		39			21.4			6.7			6.03			253			2.37			2.32			1.42			7321			1.63			6.13				2
		43			31.2			9.12			6.76			102.6			1.29			13.44			3.18			3996			0.48			5.35				1
		31			21.3			7.49			14.37			230			2			12.32			0.25			8834			2.13			9.28				4
		39			21.1			18.43			2.12			25			9.76			23.39			1.66			11442			3.8			3.04				4
		25			18.6			7.57			2.99			79			1.6			11.8			0.22			17622			3.47			3.34				1
		28			24			7.8			13.91			90			1.15			143.4			1.9			15278			3.03			5.32				1
		29			20.8			8.32			5.68			95			1.86			150.9			0.53			15349			2.77			3.63				3
		30			17.4			4.22			3.93			589			2.41			26.36			1.24			14062			1.35			9.4				3
		32			21.5			6.72			4.45			233			0.86			20.74			0.6			7094			1.3			4.18				2
		28			21.9			6.99			3.72			182			1.29			7.15			1.15			8747			4.14			6.68
		30			17.6			7.27			4.9			326			1.12			9.1			15.11			17622			3.6			2.59				1
		33			20.7			9.05			2.56			118			1.36			8.28			1.95			16500			0.77			5.74				6
		27			26.1			5.48			16.88			209			1.37			8.69			1.36			13624			2.32			6.44				2
		34			23.7			5.09			1.87			173			2.51			8.4			1.24			17622			1.24			5.87				7
		41			18.4			8.29			4.16			115			4.62			9.25			1.76			17622			1.41			12.5				3
		35			18.8			5.28			2.54			143			7.51			8.7			1.94			2238			7.82			2.17				3
		31			21.6			7.72			3.28			115			1.33			19.42			1.65			10103			3.49			7.21				5
		25			20.9			4.96			2.99			97			1.43			28.03			0.73			5752			1.48			3.33				6
		23			29.4			4.68			4.51			37			2.06			20.42			1			17622			1			4.62				2
		31			24.4			7.3			2.7			58			1.45			42.59			1.02			3174			5.85			10.77				3
		34			22.7			5.39			2.16			235			1.24			29.38			1.6			17622			7.92			3.67				9
		31			25			10.63			3.8			129			3.88			17.89			2.51			4243			0.85			4.36				6
		32			24.4			6.24			5.27			277			1.09			27.51			2.65			14069			0.9			4.09				4
		36			21.9			6.64			9.87			91.09			1.73			13.23			0.5			1414			0.19			1.86				2
		38			26.6			5.66			5.63			54			0.78			11.26			0.68			17622			2.16			3.35
		31			20			8.53			2.91			90			3.5			18.14			0.67			17622			0.82			1.1				4
		26			21.5			9.05			2.89			13			0.4			10.06			1.41			3455			12.34			5.3
		33			19.7			4.5			4.26			200			2.32			5.69			1.55			17622			0.93			3.85
		26			23.1			9.02			12.27			390			1.69			11.04			0.87			14443			3.44			3.82				1
		22			24.2			4.47			5.03			149			1.72			272			2.78			17622			1.02			2.58				5
		32			20.3			5.83			5.57			131			0.47			22.59			1.83			17622			1.54			2.26				8
		33			17.7			5.53			5.49			407			5.31			8.1			0.57			17622			2.67			1.82				3
		30			20.3			3.43			6.5			165			1.93			18.79			0.83			11459			0.94			5.2				3
		28			19.1			10.5			0.87			248			1.1			38.34			1.22			4627			0.74			5.09
		26			20.9			5.02			3.67			42			2.19			19.94			2.4			8407			2.06			1.43				3
		34			22.8			8.03			4.24			37			2.44			16.3			0.61			17622			2.8			1.95
		38			24.2			13.98			2			79			5.11			22.79			1.5			3423			1.35			5.06				7
		30			31.8			6.25			10.21			44.39			0.49			15.72			0.64			1484			3.08			7.28				3
		31			20.8			5.55			3.93			91			4.59			11.2			1.02			2453			1.55			3.58				4
		43			22			7.56			5.37			110.9			1.31			5.24			56.39			8936			0.83			2.07				2
		27			20.3			4.59			4.27			361			0.91			6.94			2.49			4280			7.43			2				2
		24			17.2			6.2			2.23			274			0.56			15.97			1.87			17622			1.66			3.71				4
		26			18.4			7.6			7.01			518			1.35			13.24			2.65			17622			2.61			5.02				1
		26			18			9.33			3.88			204			4.43			16.78			0.97			7155			1.96			4.78				3
		30			26.7			10.75			7			442			0.3			10.38			0.21			16028			2.34			3.37				3
		26			25.2			6.72			10.95			183			2.5			12.51			1.62			17622			1.57			1.47				1
		33			22.5			6.28			9.89			72.52			2.47			13.6			2.57			17622			2.07			2.99
		40			18.9			5.91			4.11			145.7			0.21			7.68			33.88			17622			9.01			4.65				2
		31			24			8.34			1.54			46.16			1.89			30.17			2.1			2721			5.03			3.09				4
		36			19.9			4.73			7.21			207			0.28			22.89			1.16			17622			6.7			2.51				1
		24			29.3			5.03			5.47			280			1.19			16.04			1.83			10576			25.7			6.99				2
		24			27.9			3.33			2.66			276			4.79			16.39			1.18			10603			1.1			2.4				17
		33			24.5			8.07			4.11			65			0.74			5.71			1.99			4871			1.47			3.98				2
		28			24.6			6.49			3.61			86			3.59			10.72			1.42			10826			6.49			7.1				4
		30			25.3			6.97			3.27			36			1.31			28.54			87.12			8497			2.44			5.53				3
		40			18.8			11.76			5			66			4.57			6.2			1.37			4378			3.17			1.89				2
		34			25.8			9.44			7.15			68			1.81			21.73			0.38			5096			0.83			4.09				2
		34			21.4			5.05			2.96			169			1.8			13.67			1.52			4708			1.57			10.81				4
		41			30.1			6.25			4.18			140			3.82			10.91			1.2			9838			2.11			6.29				5
		29			18.3			6.8			5.45			84			5.03			9.07			52.9			12740			0.49			6.22				2
		24			20.3			5			4.23			62			0.85			8.59			2.91			7123			12.55			6.24				4
		31			25.4			6.71			7.16			119.1			3.96			7.89			1.93			9140			3.36			5				2
		30			22.8			6.08			3.51			78			5.4			4.56			2.54			8604			1.85			3.1
		31			20.8			4.48			9.16			22			3.7			15.47			1.69			6780			5.35			1.63				1
		32			28.9			6.18			2.57			34			0.73			5.54			2.33			17305			1.53			7.61
		26			20.3			5.5			3.45			145			2.91			15.57			1.27			17622			0.87			9.59				5
		30			18.7			10.14			2.96			278			1.97			7.92			0.75			17622			2.25			6.18				2
		32			21.5			5.45			4.12			197			0.98			20.04			1.44			14213			6.78			1.57				5
		33			23.1			5.05			5.6			519			2.14			11.48			1.74			13965			15.04			5.87				1
		31			23.3			5.82			3.19			103			3.76			19.78			1.21			17622			1.46			2.98				5
		38			20.4			4.8			2			173			2.75			7.91			1.78			17622			5.13			6.49				2
		30			24.2			6.37			1.83			258.44			1.62			10.33			0.31			16756			3.18			5.25				1
		29			20.6			8.97			3.6			91			0.46			30.5			0.37			17622			4.22			3.79				1
		30			19.6			17.16			7.99			18			1.95			12.96			3.37			17622			4.53			0.68				5
		29			23			9.47			3.45			80.99			1.52			12.02			1.55			17622			0.37			1.21				3
		30			19.4			6.38			2.75			50			0.1			14.01			0.68			15414			0.92			4.23				3
		30			18.6			9.99			4.7			251			0.58			8.34			1.48			8222			4.7			2.27				2
		31			21.5			6.87			4.65			16			0.89			10.47			0.98			9260			0.85			0.74				1
		27			22			5.94			5.47			152			0.45			15.48			1.91			8793			1.26			1.23				2
		31			21.5			4.51			6.91			229			1.59			7.81			0.29			17622			0.7			6.92
		25			20.8			5.99			3.19			206			1.22			8.95			2.24			17622			11.23			7.6				3
		36			20			7.49			4.98			218			2.23			12.18			1.54			17622			0.72			1.25				4
		27			33.1			5.23			6.08			89			1.12			29.48			0.51			1057			1.08			2.86				6
		30			22.6			6.91			5.54			176			0.55			6.98			1.08			15566			1.47			5.56				3
		30			22.2			5.5			3.62			231			0.72			13.89			2.23			2023			0.84			2.04				4
		32			25			7.51			10.56			169			4.16			8.39			1.57			2974			16.23			4.04				1
		28			19.6			4.8			16.92			249			2.39			10.01			2.06			817			1.52			2.13
		21			22.5			14.59			2.64			143			0.3			503.3			42.71			17622			2.08			2.53				4
		39			24.1			9.05			2.5			231			1.28			12.53			2.19			15263			1.2			2.85
		29			23.4			7.34			2.85			265			2.52			33.58			1			14135			2.69			2.95				4
		24			22.6			5.96			3.5			228.4			1.26			8.43			1.27			12169			1.08			8.35				1
		33			23.8			6.84			7.4			119.1			1.55			7.13			1.38			4743			4.27			1.87				3
		43			28.2			6.52			9.64			173			2.52			13.63			4.41			2717			2.63			3.88				5
		29			24.7			9.1			4.73			205			6.02			20.98			1.43			17622			3.3			4.22				3
		30			25.5			8.32			5.04			47			2.22			15.96			1.77			7136			6.95			4.11				1
		24			19.5			11.05			2.21			228			2.33			5.57			1.26			7167			2.97			3.65				14
		32			28.1			6.52			3.94			74			1.02			10.52			2.36			17622			18.98			0.96				4
		30			24.6			9.71			6.98			111			5.31			20.12			1.91			5795			14.89			2.25				0
		30			23.4			4.81			15.71			64			0.85			22.78			1.74			15123			10.47			2.22				6
		32			21			8.23			2.94			96			5.26			11.33			1.39			5022			1.4			4.07				7
		36			19.2			7.64			7.09			227			2.4			19.8			2.16			17622			1.48			2.18				1
		41			22.3			6.62			5.89			62.76			2.08			13.25			1.55			8052			1.45			7.8				3
		27			18.8			7.81			10.29			300			0.9			11.85			0.96			11307			1.26			3.68				1
		43			20.7			6.1			2.19			359			6.25			22.51			1.69			17622			1.61			3.85
		36			28.3			6.41			2.59			97			1.01			47.18			1.66			2117			0.91			4.48				2
		33			21.2			8.54			3.22			65			1.01			19.11			2.25			7226			2.06			5.66				7
		30			23.4			6.02			6.5			335			34.57			12.86			2.28			17622			1.31			3.06				5
		30			22.9			11.25			3.58			137			0.91			13.63			1.93			11940			4.95			2.62				1
		48			31.1			8.06			2.94			1421			1.37			19.09			2.66			9407			2.66			4.33				9
		28			19.9			5.07			6.06			140			0.86			10.71			1.34			17622			1.76			8.58				7
		25			23.4			5.49			15.38			394			0.16			11.58			0.57			17622			0.82			0.83				2
		24			25.4			8.87			4.42			240			1.43			9.93			1.06			17622			0.96			6.99				10
		38			26.3			8.69			17.83			132			7.07			35.77			1.86			14289			7.22			7.8				1
		39			17.3			4.32			9.34			115			0.4			8.81			47.16			17108			0.84			1.94
		29			28.3			7.86			5.75			450			0.37			8.49			1.26			7881			1.29			9.56				1
		33			24.8			4.19			2.88			193.4			0.68			34.56			1.74			17622			1.56			6.53				4
		34			25.5			6.26			4.83			206			1.47			13.42			0.47			17622			1.13			3.83				6
		24			26.7			7.01			4.73			142.8			1.09			10.73			1.16			17622			1.78			5.67				4
		40			18.7			3.56			5.32			181			2.67			15.32			3.44			8843			2.47			2.42				2
		42			20.6			8.62			5.59			111			1.32			18.66			1.38			17622			3.31			2.5				3
		34			20			9.09			4.36			92			0.25			21.77			1.41			6107			1.42			9.69				7
		34			22.6			5.84			4.52			66			1.43			8.62			1.57			912			0.97			1.37
		30			27.9			8.99			6.64			162			0.49			6.32			0.36			17622			2.62			3.38
		31			19.8			6.62			4.25			29.07			2.97			14.27			1.69			10461			1.74			2.65				2
		26			20.3			6.94			2.95			94			0.09			10.86			0.22			4721			16.42			1.67				4
		32			22.5			8.27			11.51			204			2.73			12.73			0.91			10286			4.12			1.91				2
		36			21.7			4.34			2.66			146			1.95			9.67			1.68			7498			2.86			3.4
		29			22.9			6.91			6.47			125			2.39			14.07			1.26			2921			1.17			7.53				4
		28			25.3			5.05			5.57			134			0.5			17.95			0.91			17622			2.17			2.52				2
		37			27.1			7.91			4.74			102			3.13			12.91			1.73			11812			4.56			3.81
		24			24.2			15.48			3.38			51.87			1.61			5.73			0.81			10881			1.17			2.38				2
		27			24.4			8.1			8.01			246			1.8			19.01			1.46			17622			1.17			3.35				4
		28			23.1			9.17			10.48			50.13			1.08			12.21			1.55			11533			0.68			4.28				2
		30			23			5.52			3.36			100			3.37			15.26			0.48			4474			2.07			4.71				4
		39			20.3			6.63			2.83			84			2.57			16.43			1.89			12815			5.5			4.61				2
		33			21.1			6.39			14.81			30.92			2.48			13.13			0.72			17622			6.36			2.05				3
		21			24.5			3.27			3.57			476			0.69			8.91			1.58			8083			1.94			8.4				2
		25			24.4			6.93			2.1			155			3.14			9.52			2.38			17622			1.97			5.11
		36			23.4			8.11			7.68			174			0.68			165.9			0.99			17622			1.31			3.01				2
		32			21.8			6.01			4			107			7.48			15.71			1.33			9330			3.37			2.5
		30			23			5.86			10.14			40.29			6.08			11.22			1.5			9610			5			1.61				1
		30			20.3			9.36			5.4			15			2.36			19.83			0.25			17622			1.49			3.54				1
		29			20.7			5.49			8			138			2.98			14.56			1.64			17622			1.23			8.59				2
		29			22.1			9.82			8.4			179			0.29			16.78			55.43			1569			0.62			3.43				2
		26			19.5			5.35			5.99			18.35			1.37			19.69			1.08			16114			2.31			2.5				3
		31			20.7			7.05			3.56			237.8			19.5			11.17			2.42			6485			3.12			3.81				2
		29			19.5			7.46			3.83			362			0.67			9.16			1.9			13271			1.21			4.49				4
		32			20.96			7.46			2.48			86			1.71			9.09			2.49			17622			3.85			2.26				2
		27			24.5			11.51			7.34			88			2.12			11.98			0.47			6662			1.94			8.6				8
		38			21.1			5.3			4.06			71.72			0.27			24.38			1.69			3342			1.6			6.29				1
		28			24.7			5.11			10.65			32			1.88			431.58			1.97			6971			6.29			6.49				4
		30			23.9			6.05			3.96			253			2.14			9.3			1.13			14074			0.98			1.62				9
		36			18.6			6.67			4.26			271			2.8			24.01			0.91			17622			2.09			2.37				4
		31			25.2			6.89			3.88			38			1.56			196.37			1.81			13712			1.27			2.89				2
		21			31.1			7.78			2.14			148			2.49			6.95			1.9			17622			0.81			4.3
		35			18.2			7.05			3.47			399			1.38			17.97			2.08			16299			2.14			6.4
		27			18.1			7.07			6.87			82			1.23			15.44			1.1			15252			3.66			2.95				2
		23			24.4			7.58			2.52			10.8			3.47			36.24			1.53			3152			2.77			4.42
		30			22.5			5.57			3.37			73			1.95			20.44			1.06			17622			2.77			7.35				2
		33			24.1			7.63			6.97			190			1.83			28.09			1.14			17622			1.68			4.95
		26			21.5			5.64			20.4			16			2.69			8.54			1.01			17622			1.93			3.69				1
		30			21.6			5.99			10.14			120			1.1			14.15			2.31			13729			2.82			4.72				4
		27			22.2			13.73			4.31			180			4.47			5.59			1.35			16567			0.89			1.66				1
		26			25.7			5.82			2.83			233			17.93			38.05			1.2			17478			0.7			3.8				1
		29			21.1			6.17			7.03			118			0.57			75.07			1.8			11332			1.34			3.29				4
		41			21.9			8.31			4.4			80.96			1.42			14.03			3.84			17622			1.21			0.99				2
		43			21.5			7.19			16.94			139			1.66			6.37			1.36			17622			12.49			6.16				3
		32			20.6			8.49			4.08			213			0.55			26.23			0.75			6894			6.25			4.35				2
		26			21.5			5.66			0.9			190			1.94			19.09			1.64			16322			10.69			2.98				6
		33			25.4			11.34			4.56			7.03			0.49			16.7			1.46			6826			0.71			3.36
		33			22.9			8.32			5.71			192			3.02			11.7			0.55			8742			2.73			7.77				5
		28			23.1			7.7			12.72			118			0.3			28.07			1.18			17622			1.7			3.3				5
		30			25.3			5.92			5.27			166			0.63			340.8			0.17			7043			0.44			3.53
		27			21			9.97			5.5			169			3.05			23.73			0.38			5310			0.83			5.48				1
		29			29.3			8.76			6.47			47.84			0.58			28.41			0.64			3426			14.44			6.61				3
		32			22.9			5.45			6.01			142			1.41			11.69			0.64			3283			3.37			7.25				2
		31			22.3			6.71			3.34			110			5.8			28.1			1.8			3169			0.37			3.6				2
		30			26.7			4.79			5.38			165			2.75			9.63			1.25			17622			1.62			3.99				2
		23			26.3			4.61			4.71			66			1.71			189.4			2.03			8526			0.26			3.69				11
		38			17.4			4.03			3			219			1.92			17.37			1.25			9616			2.73			8.27
		35			21.2			4.24			3.3			148			0.92			12.68			0.3			10455			4.88			3.97				1
		24			23.4			10.67			5.52			185			2.88			6.15			0.1			5336			13.66			4.38				3
		29			16.9			8.47			9.45			270			2.7			21.31			1.25			1068			0.92			6.42				7
		20			18.8			4.51			6.63			615			0.12			9.76			0.49			6617			8.33			3.36				3
		34			31.3			11			4.23			287			1.19			10.67			1.09			17622			2.84			3.25				2
		32			19.1			4.44			1.97			156			2.49			24.21			1.43			17600			6.76			4.6				4
		35			21.5			7.95			20.36			97			3.24			20.53			1.33			5334			24.76			3.69				6
		33			23.9			8.59			8.88			130			5.52			17.94			1.59			5378			0.77			14.11				1
		39			16.9			8.74			3.95			193			2.35			17.6			1.26			17622			1.52			3.78				4
		27			22			5.21			3.99			31.54			3.28			14			2.14			14749			1.01			3.05
		30			20.8			5.23			0.9			135			2.82			17.13			1.1			17622			6.1			1.76
		29			22.3			7.56			1.3			136.4			3.47			18.73			3.16			7968			0.57			2.67				4
		31			22.3			5.08			2.03			37.29			4.24			16.23			1.54			3632			2.03			7				8
		27			21.5			6.17			2.57			288			0.19			19.66			3.31			17622			7.17			4.95				4
		26			27.3			13.51			9.69			127			1.28			13.64			1.19			17622			2.91			12.52				2
		35			23.4			5.9			4.05			82			2.56			10.29			3.62			17242			4.79			6.59				5
		29			22			5.52			6.73			146.41			0.48			19.42			1.11			9995			1.18			10.53				3
		28			22.8			8.15			4.3			235			2.01			8.45			0.59			17622			1.35			4.67				12
		36			21.4			6.9			3.77			443			1.46			16.33			3.3			14284			3.64			2.07				4
		32			21.4			3.73			4.72			136.74			2.22			18.47			1.02			17622			4.77			2.9				6
		40			25.4			7.36			4.2			121			2.1			11.18			1.67			15684			0.62			0.34				2
		35			22.06			5.65			17.65			141			2.43			22.95			1.75			2812			3.37			3.45
		24			24.2			8.17			2.58			169			0.28			10.9			1.47			11713			2.25			2.92				5
		32			20.4			5.66			7.64			33.53			0.74			5.2			0.69			7300			3.09			3.36
		33			23.4			5.81			3.8			96			0.39			34.1			0.44			17622			3.23			2.36				2
		30			28			3.88			7.08			100.2			2.5			9.73			1.3			17622			2.56			4.49
		30			25.4			6.9			18.71			134.8			1.62			12.35			0.97			17622			2.37			6.51				2
		50			27.9			7.55			6.59			186.25			1.15			7.8			1.78			17622			3.01			3.39				1
		24			24.1			8.7			4.44			316			1.99			9.41			0.09			12874			7.44			2.65				2
		42			24			11.81			8.11			290			1.56			5.82			1.89			17622			0.74			6.26				2
		27			45.2			6.48			4.78			93			1.47			10.03			3.1			3625			2.21			4.95				2
		29			28			9.43			4.23			173			7.34			9.67			2.3			17622			1.66			3.52				3
		24			23.3			6.47			3.69			111			0.94			8.34			0.76			1169			1.68			1.86				1
		37			25			7.87			12.4			94			0.19			11.42			1.28			7231			2.64			1.26				6
		24			25			6.42			3.85			670			1.95			15.34			1.96			12628			4.64			2.38				5
		30			20			9.55			11.99			176			5.13			358.5			2.83			17622			2.18			5.54				1
		29			29.6			5.4			4.72			219			1.95			18.74			1.74			17622			3.03			7.51				2
		25			20			4.82			3.39			18			5.36			15.56			0.63			9150			1.02			2.45				6
		33			23			5.89			4.71			192.8			3.57			8.38			1.42			16265			1.57			4.9				11
		27			31.3			5.23			5.06			85			1.51			8.84			0.97			6337			2.07			15.56				2
		28			22.4			6.86			7.5			37.59			1.22			18.94			1.08			823			6.6			7.74				11
		28			30.1			5.74			6.29			186			7.51			9.46			32.01			17622			0.88			7.76				5
		28			21			4.94			2.58			215			4.76			6.5			2.02			7252			13.54			2.83				2
		32			22.3			5.64			8.02			74.16			1.76			14.66			0.14			17622			1.35			3.14				3
		30			19.5			8.09			6.85			133			1.71			15.33			1.08			15735			10.86			3.48				4
		26			16.4			7.71			2.95			245			0.63			6.02			2.15			2927			0.59			5.4				2
		25			21.8			12.1			2.72			103			5.27			13.83			0.38			13954			2.86			6.24				8
		31			19.3			4.27			2.69			194			0.1			18.26			2.01			17622			9.15			5.3				3
		29			21.5			7.03			7.03			269			0.55			24.49			1.11			17622			4.39			1.51				3
		25			23.3			8.07			15.13			308			0.64			12.5			0.36			16392			1			12.54				4
		30			25.8			9.99			4.1			110			0.65			14.63			0.52			17622			1.22			8.03				2
		29			20.6			7.51			3.97			148			4.52			10.99			2.09			13920			0.85			6.75
		39			17.6			8.64			4.82			202			0.94			8.17			0.75			17622			2.4			5.56
		25			22			22.63			4.69			144			2.16			13.47			0.96			17622			2.12			7.26				1
		39			19.3			9.24			5.98			262			1.54			9.9			1.48			17622			5.65			2.29				10
		31			26			14.11			6.19			185			0.87			34.09			4.53			7015			2.03			5.83				1
		33			24.9			7.74			7.35			71			1.8			11.2			1.25			17622			0.77			3.58				2
		23			27.1			5.43			4.04			246			4.4			12.67			2.22			17622			1.08			5.93				7
		26			17.8			4.81			12.79			185			0.8			34.57			0.49			13805			2.37			6.81				10
		30			22.4			7.64			5.57			314			3.43			9.65			2.95			16590			1.49			5.21				3
		29			21.6			5.42			3.92			143.1			2.64			7.53			2.09			9964			6.64			10.12				3
		27			24.3			6.94			7.21			203			1.38			6.28			2.54			13719			0.66			10.64				5
		34			21.8			9.16			5.61			163			0.05			17.21			26.7			17622			0.95			6.04				17
		41			30.9			4			4.81			272			3.9			9.68			1.25			17622			2.23			7.92				7
		28			19.9			9.49			4.78			179			1.5			12.08			1.86			9653			20.06			3.84				1
		28			22.3			8.1			9.83			220			8.57			13.45			0.29			17622			2.23			2.93				19
		40			24.4			8.28			4.12			115			0.67			13.93			1.14			9720			1.13			2.73				6
		26			25.1			7.31			2.6			209			1.38			22.99			1.12			17622			0.53			4.6				2
		28			23.9			5.53			2.17			18.35			1.31			11.03			1.06			12877			0.97			5.63				3
		22			25			14.68			16.66			154			2.45			11.52			1.31			17622			2.38			7.45				8
		34			19.6			4.99			4.68			126.1			3.56			14.54			1.77			15205			7.48			3.27				2
		39			17			6.15			4.73			60			0.7			17.45			1.43			17622			0.65			4				5
		34			25.7			9.16			6.03			80			2.97			11.87			1.28			17622			9.9			3.83				1
		31			18.6			9.88			4.47			16			0.89			5.59			2.06			3489			1.94			2.78				2
		30			24.7			9.76			3.16			156			3.76			2.85			2.34			17622			0.71			1.65				5
		27			21			12.4			3			113			0.7			297			3.11			17622			1.85			1.05				5
		36			28.7			5.8			5.71			206			2.88			18.61			2.58			17622			21.74			6.54				4
		25			27.1			3.88			1.98			231			3.27			13.56			0.91			5371			1.58			3.05				13
		29			23.4			7.72			12.3			109			1.6			12.81			1.1			17622			1.28			2.1				4
		27			22.1			3.87			3.69			156			0.89			322.56			2.18			11137			1.14			0.59				2
		30			20			6.82			8.39			246			1.84			18.77			0.67			17622			0.19			4.63
		24			19.5			6.46			10.51			295			2.48			17.63			2.64			17622			2.77			5.43				2
		29			22.5			7.07			2.56			23.58			2.08			23.68			1.51			15799			5.58			1.1				4
		23			27.3			6.07			3.14			96			1.91			324			1.96			15868			1.88			3.45				9
		25			19.1			5.05			1.81			1714			0.6			12.82			1.14			17622			5.72			1.77				2
		25			25.8			3.53			6.7			193			1.39			10.5			0.69			3380			1.93			9.91
		41			20.8			11.57			9.26			48.94			2.18			13.49			0.48			3511			1.18			3.34				5
		30			23.5			4.87			4.78			89			0.05			7.73			1.9			4215			6.03			9.5				2
		26			26.7			8.61			4.99			58			1.76			19.7			0.33			13028			2.34			1.07				3
		28			21.5			11.51			3.69			37			2.63			35.91			1.96			2898			3.86			1.72				5
		34			20			6.72			8.54			181			1.49			11.26			0.82			10001			2.24			5.06
		30			23			8.13			4.89			334			1.72			8.21			30.24			2372			1.62			15.04				1
		33			24			7.2			1.9			229			3.71			17.08			0.95			9027			0.59			3.37				6
		29			23.8			5.52			3.75			122			1.59			7.8			0.36			17622			0.54			3.12				2
		30			20			5.86			3.99			164			0.4			26.56			0.46			2708			3.88			2.2				4
		29			25.7			10.18			4.43			132			0.21			17.34			1.53			14518			4.22			1.96
		34			20.8			5.88			4.03			257			2.5			68.52			75.91			8772			3.6			2.92				1
		35			21.2			9.51			4.51			129.47			0.79			23.56			2.06			11963			10.5			2.85				2
		27			25.7			6.34			6.1			41			0.58			21.49			0.17			17319			2.03			3.88				2
		25			22.1			6.4			2.75			182.1			0.92			509			2.08			17622			4.28			3.52				6
		29			20.8			4.33			3.74			337			3.5			10.13			0.77			3378			0.57			3.85				1
		32			39.5			7.29			7.78			156			1.48			16.03			1.74			6035			1.45			3.84				3
		24			22.8			7.12			7.65			45			2.14			8.03			1.77			17622			3.5			1.22
		41			17			6.22			6.2			154			1.99			10.71			1.92			13009			1.73			0.95				2
		30			22.2			6.94			3.3			206			1.49			13.47			0.55			4308			1.42			7.36				1
		30			22.7			8.17			3.76			177			1.89			9.64			0.16			4924			3.98			3.32				2
		28			25			6.04			3.85			50			4.53			19.79			0.37			5692			3.7			5.63				6
		36			19.5			7.98			2.37			247			0.08			26.08			1.51			6386			2.42			4.4				2
		29			21.6			8.12			6.04			73			2.35			10.53			1.58			16976			8.74			5.15				2
		36			24.6			5.27			14.57			22.68			1.32			8.11			2			11266			1.91			5.04				3
		27			29.2			9.1			11.78			25.98			1.6			11.53			2.53			2263			2.34			4.68				2
		26			20.3			6.73			15.18			201			2.06			10.92			2.32			17622			1.29			1.74				8
		28			27.3			6.64			10.98			206			3.76			8.64			2.33			7981			1.59			5.79				10
		29			24.1			7.07			13.27			43			1.13			9.48			3.04			10282			2.27			3.53				2
		29			20.5			7.49			13.96			48.33			2.84			12.02			1.22			9015			1.74			1.75				2
		28			24.5			5.2			13.24			302			1.65			12.65			0.78			2012			2.05			2.69				3
		29			26.3			5.32			3.4			283			2.28			12.46			0.17			9859			1.59			3.25				19
		33			28.3			8.59			6.37			286			0.82			12.44			1.4			17622			3.6			4.45				1
		29			22.1			8.3			13.83			36			5.94			14.61			3.35			17612			1.68			4.12				1
		30			21.3			9.18			4			114.3			3.38			11.61			0.13			17622			0.4			2.57
		31			20.1			4.52			5.42			124			1.96			31			1.01			10043			1.64			5.32				1
		45			16.8			5.11			4.14			108			1.65			11.9			1.18			17622			1.37			2.91				1
		33			18.4			7.86			2.9			213			1.7			5.2			1.86			17622			0.51			4.28
		35			22.3			7.99			3.65			74			1.38			22.13			0.9			1364			2.03			1.63				6
		26			25.5			4.28			3.35			74.09			1.68			23.37			0.14			8991			0.88			7.75				2
		42			23.7			15.89			5.15			235			1.1			8.8			2.2			17622			6.92			3.17				1
		34			24.1			5.28			2.57			53			3.3			6.98			20.27			17622			2.37			2.27
		29			20.4			7.12			5.75			216.7			1.91			30.62			0.52			4020			0.87			4.66				2
		29			19.6			12.7			12			110.65			0.16			10.87			0.39			7659			1.08			0.71				3
		35			23.9			5.3			6.89			100			1.91			12.87			1.46			7163			1.79			3.37				2
		25			26.7			8.2			3.46			238.9			2.49			21.91			2.5			9635			2.96			4.9				2
		25			27.3			6.64			5.35			79			0.8			17.13			2.1			10875			0.85			1.64				3
		21			17.3			7.34			6.98			234			1.88			9.23			1.88			17622			1.19			4.03				8
		31			24.4			7.1			7.33			178			1.4			10.37			2.43			17622			2.28			2.66				2
		41			27.1			5.1			10.13			134			1.95			6.03			1.02			13859			7.83			7.29				2
		34			27.1			7.07			3.59			839.07			4.17			11.49			2.19			17622			2.69			3.52				3
		35			30.5			2.07			2.27			259			0.4			14.66			2.27			5620			5.63			6.28				5
		30			22			4.34			5.04			37			3.76			44.31			1.8			17622			1.57			1.77
		33			21.9			6.9			2.31			46			2.14			13.19			1.07			17867			1.48			1.87				3
		25			20.7			8.94			8.36			60			2.8			14.26			2			17622			6.78			5.2				6
		30			29.2			4.81			15.63			73.41			2.82			17.35			2.58			8314			1.79			1.81				2
		42			20.2			6.42			11.95			108.9			2.34			9.13			3.41			3146			1.59			6.7				2
		27			20.7			5.43			2.89			142			3.36			14.55			1.25			4671			0.93			6.96				6
		30			23.1			7.82			3.21			335			0.89			343.1			1.2			17622			3.82			6.12				2
		28			18.8			10.62			3.07			132			3.28			18.92			2.01			4687			2.94			8.41
		30			23.4			6.46			3.55			310			6.71			43.86			1.55			17622			1.39			4.62				1
		30			20.2			4.22			10.54			163.4			1.83			11.74			1.82			4832			1.31			8.53				1
		31			25.2			7.18			5.61			197			3.33			20.45			1.89			17622			5.45			4.27
		31			18.3			5.53			5.11			178.8			1.88			22.35			0.93			12906			4.59			3.38				1
		32			17.6			6.02			6.85			137			3.14			11.19			0.51			17622			2.09			8.07				2
		32			19.5			6.94			2.31			115			1.86			14.98			1.88			17622			2.94			1.34				3
		28			19.8			7.44			3.63			109			1			14.05			0.42			3631			1.28			2.49				1
		27			22.4			8.3			3.02			269			5.76			22.55			0.33			17622			1.15			0.68				5
		30			23.4			5.33			8.9			48			4.4			10.96			0.39			13479			1.2			6.43				1
		30			21.9			5.75			6.23			110			1.37			21.32			0.38			17622			1.64			9.48
		30			19.5			1.01			0.14			73.34			1.3			9			63.19			17622			0.39			5.31				6
		31			22.2			7.06			3.23			201			4.77			15.32			1.14			17622			4.34			4.12				4
		25			26.7			7.42			8.26			110			1.97			405.7			1.84			17622			2.31			2.86				2
		35			24.4			5.68			5.44			184			0.44			6.56			1.79			17622			1.51			0.61				1
		29			24.1			20.31			5.25			276			1.22			6.74			1.61			3870			1.19			3.29				22
		32			26			8.37			2.39			110.1			0.11			11.69			0.55			17622			0.82			5.03				5
		44			28.4			4.31			5.94			164.8			1.81			15.12			1.29			17622			2.02			3.59				3
		28			23.6			7.05			0.95			114			1.42			13.3			0.02			7400			14.49			5.35				3
		32			27.7			5.02			5.26			102			0.32			406.5			1.12			2297			15.87			5.18				3
		37			19.6			5.46			12.42			155			0.2			13.31			1.03			7304			8.05			2.27				7
		33			26.6			5.57			3.62			254			0.85			27.39			0.41			9143			0.87			3.5				1
		29			21			6.63			6.32			144			0.4			153.83			1.57			17622			3.14			3.59				3
		26			22.5			5.04			6.84			154			0.98			53.63			1.36			15012			1.27			5.37
		34			20.4			12.28			5.96			227			0.05			7.53			0.44			17622			0.27			6.66				2
		28			24			9.44			2.63			196			1.82			20.76			2.1			8854			1.31			3.97
		45			19.5			5.02			14.36			1199			0.31			8.2			37.61			16613			1.96			5.15				4
		35			19.8			8.13			5.79			209			5.95			16.68			1.54			6533			2.12			1.24				1
		36			20.3			10.7			10.91			454			5.57			12.35			1.11			17457			1.22			3.85				4
		31			22			9.33			5.87			221			3.26			12.28			1.19			10245			0.8			2.36				2
		29			24.5			10.74			3.62			136			5.14			19.28			28.27			14949			3.05			3.35				2
		30			20.6			5.5			7.19			169			2.23			20.15			1.84			17622			2.1			3.25				2
		30			30			10.08			2.96			422.2			0.9			24.14			2.08			17622			1.15			5.24				3
		34			26.3			6.6			3.09			38.11			1.78			242.46			2.96			12424			1.73			8.32				1
		30			25			6.52			13.99			532			2.6			19.88			1.69			8320			6.93			10.01				9
		27			20.3			6.04			7.49			116.3			2.56			18.14			1.22			17622			2			6.06				7
		26			23.9			7.63			4.7			49.76			3.75			65.75			1.26			17622			3.36			3.24
		34			26.9			7.34			6.47			310			3.92			7.1			0.97			15237			0.78			2.56				3
		30			21.9			7.52			7.7			48.25			1.56			7.98			1.51			17622			1.63			3.62				7
		45			26.3			26.65			3.26			113.26			0.28			11.31			2.42			6111			3.06			4.73				1
		32			18.5			5.89			5.01			45			1.68			16.01			1.54			3727			1.9			6.99				1
		34			26			11.06			4.67			38.99			4.29			9.64			2.12			17622			1.31			1.77				1
		46			16.9			23.72			2.01			883			1.01			15.16			2.58			6601			3.14			3.03
		25			21.8			7.37			9.68			60			0.84			294.92			4.19			7432			3			2.23				9
		41			20.5			7.85			5.81			163			3.56			12.32			0.69			17622			1.17			7.85				3
		22			20.8			5.75			5.49			908			2.99			7.73			0.36			8787			1.25			6.33				1
		28			24.3			10.09			9.31			201.19			0.63			11.04			1.07			15560			2.21			2.8				3
		24			28.8			9.93			4.45			232			1.33			12.6			1.49			17622			3.97			6.62				6
		40			21.6			8.8			3.3			108			1.03			17.1			2			17622			3.48			1.24				2
		30			19.1			6.09			10.39			333			2.12			21.36			1.1			6320			1.34			3.17				3
		38			20.2			9.97			3.39			151			1.45			14.74			1.02			5493			2.53			3.48				14
		31			26.3			11			5.39			21.76			0.18			11.39			1.15			12365			0.8			6.62
		29			27.3			6.92			7.47			12			1.91			22.68			1.57			17622			1.99			4.2				3
		32			19			12.67			4.53			179			1.94			38.11			1.6			17622			8.81			2.76				5
		27			20			6.15			2.58			150			1.47			7.82			1.23			17622			3.17			3.97				1
		31			19.8			9.91			6.08			128			0.16			11.95			37.61			8550			4.55			8.13				10
		24			21			9			5.53			166			2.28			18.31			0.63			12958			0.81			4.44				1
		35			20.7			6.46			4.88			256			1.24			14			1.42			17622			1.9			8.64				2
		36			24.3			1.54			9.84			66			2.2			19.8			1.24			17622			1.46			4.47				4
		30			25.5			6.27			3.97			204			0.2			12.4			1.39			10716			1.09			2.79				5
		29			18.4			11.95			3.86			140			1.52			12.5			1.37			17622			0.27			3.21				4
		29			19.5			7.14			3.67			44.01			1.11			19.4			0.6			2694			1.33			5.51				4
		27			24.7			5.67			6.25			64.28			4.53			39.3			0.46			7202			3.64			4.31				3
		29			25.9			8.13			4.5			264			10.36			26.07			1.68			17622			10.24			5.93
		30			23.9			7.22			4.42			342			0.8			21.47			0.77			17622			1.14			6.2				3
		32			24.5			8.97			0.72			7.28			0.64			8.15			1.44			1747			1.73			7.23				6
		39			22.1			5.16			4.86			123			2.82			14.88			0.72			17622			5.28			4.05				12
		23			23.7			5.31			11.43			347			3.12			17.18			2.06			17622			1.25			17.32				2
		29			19			7.19			7.2			211			6.41			20.27			2.25			12100			1.17			4.63				3
		35			22.7			7.81			13.8			125			3.39			13.52			3.35			17622			8.3			13.98				5
		31			22.5			7.03			4.02			148			0.76			21.2			0.7			4473			2.24			5.27				8
		34			20			6.89			7.45			67			1.24			9.51			1.33			11801			5			4.49				2
		31			25.5			10.11			3.29			24.43			1.5			14.15			2.14			6007			6.13			6.09				1
		37			23.9			6.66			2.39			163			1.36			10			1.68			2474			2.13			3.85				2
		31			24.61			7.99			3.99			50.23			3.83			10.65			1.78			17622			2.97			3.54				1
		28			23.5			11.76			17.14			38.99			2.68			6.77			0			16924			2.77			1.72				2
		26			19.1			7.18			3.02			201			2			7.5			1.83			17622			0.95			3.77				4
		37			21.2			7.6			3.2			123			3.7			13.95			1.54			17622			17.88			2.91				3
		27			21.6			11.95			1.71			154			3.15			10.71			1.8			16350			1.4			3.56				1
		31			21.9			8.95			9.73			90			2.56			10.6			1.97			17622			3.29			4.5				1
		28			28.8			5.22			3.4			184			1.18			11.49			1.64			6112			6.36			2.62				4
		26			29.1			7.26			3.07			225			0.39			8.48			1.59			2784			13.11			0.53				3
		27			21.1			5.41			3.51			178			1.23			18.53			1.08			17622			0.8			2.62				3
		31			22.3			6.16			11.64			48			33.35			10.92			0.79			7810			3.5			4.68				2
		31			22			8.02			7.8			226			0.57			18			1.65			6221			0.6			2.61				3
		28			22.8			8.5			6.55			880			0.85			6.55			1.23			17622			1.96			3.6				2
		30			24.5			8.19			7.4			277			8.62			23.07			1.91			10150			1.28			2.61				3
		32			26.4			9.14			6.1			189.19			1.18			12.36			1.86			3787			0.95			10.75				4
		28			19.1			5.77			3.72			203			1.68			9.72			0.42			17622			1.02			7.81				3
		32			25.5			5.96			2.98			197			2.3			19.49			0.77			17622			2.99			5.02				2
		23			29.3			6			4.34			144			0.26			16.37			2.63			17622			2.95			2.18				2
		26			27.3			10.5			6.16			249.4			4.82			13.47			0.78			7865			2.53			3.75				5
		31			19.8			5.53			1.29			166			3.65			11.9			4.25			1585			2.5			1.95				1
		41			18.4			7			3.27			177			2.85			7.36			2.59			9441			1.98			2.99				1
		31			21.4			6.78			5.87			108.1			2.97			5.41			2.03			13676			2.11			4.41				1
		26			22			8.56			7.1			33			3			7.06			1.42			17622			1.56			2.63				6
		32			22			9.65			6.72			93			5.46			17.18			2.07			14594			2.42			4.78				3
		29			20.4			10.37			2.24			185.75			1.09			24.67			1.39			17622			1.09			5.49				1
		25			19.7			4.57			2.92			50			1.24			9.35			1.31			2119			2.82			8.22				8
		38			26.57			7.94			3.23			138			0.78			12.18			1.42			17622			0.89			5.73				3
		42			28.9			7.62			6.72			70			3.1			17.03			0.83			17622			1.95			5.22				1
		26			25			5.64			3.05			40			1.48			16			1.23			17622			0.95			3.55				2
		31			20.6			6.98			3.59			43.01			0.16			11.2			0.97			12075			32.2			4.33				2
		35			20.8			7.43			6.49			123.8			2.36			11.95			0.09			3865			1.48			2.54
		31			23.8			9.73			6.47			44.23			5.4			16.84			1.95			10513			3.82			3.13				1
		29			20.4			7.16			3.78			282			3.75			13.44			1.26			17622			2.07			2.99				6
		29			18.6			8.34			5.14			173			2.47			13.7			1.37			17622			2.95			7.09				2
		35			20.4			6.4			4.38			206			0.43			24.65			3.25			4515			8.21			5.51				7
		30			26.2			6.75			4.3			64			1.71			12.06			0.27			17622			2.02			2.22				2
		26			18.5			7.15			4.42			127.8			2.93			6.52			2.54			10556			0.62			2.86				1
		31			25.7			7.3			5.01			96			0.69			20.69			1.29			7043			1.49			2.26				2
		30			18.3			7.35			5.26			34			0.56			5.9			2.54			17622			2.97			3.65				3
		30			27			7.81			7.85			121.43			11.27			15.95			1.3			14495			3.21			1.02				3
		29			24.8			7.56			3.14			74			0.77			15.36			0.77			17622			7.6			2.49				2
		33			22.7			6.63			12.73			199			1.42			14.78			3.67			2461			6.64			3.15				4
		37			24.8			7.26			9.18			71			2.95			7.75			1.26			8174			4.87			1.91				2
		27			16.8			13.01			2.82			49			2.26			14.64			2.32			9708			1.26			4.63				6
		34			23.8			8.29			1.95			138			1.52			10.12			1.48			17622			2.83			5.74				2
		32			22.4			5.9			2.6			142.3			5.53			8.65			4.08			17622			16			2.72				5
		30			18.7			7.87			9			69			3.95			17.66			2.09			12482			1.28			6.5				12
		30			30.2			6.32			4.65			136			4.38			6.49			0.22			7928			8.03			2.654				2
		32			21.9			9.11			2.32			34.67			1.78			4.87			1.92			14773			2.37			5.23				2
		24			23.8			8.6			13			65			1.6			12.25			1.9			12646			2.25			10.08				5
		34			26.7			7.19			3.37			279			0.85			13.2			1.1			16644			2.82			7.23				2
		28			23.9			6.86			7.61			209			2.34			15.96			3.43			14537			1.74			1.93
		37			24.8			11.25			6.23			57			4.51			26.27			1.36			8953			2.64			4.43				1
		30			18.8			6.23			14.66			162			0.14			28.75			2.05			14903			0.85			6.69				3
		29			28.7			7.35			4.55			130			2.02			25.52			1.07			17622			1.43			3.52				2
		31			21.6			8.13			2.96			142			0.33			9.78			1.12			17622			1.13			2.8				5
		24			20.7			7.34			13.09			296			7.21			15.62			0.73			17622			3.4			1.29				6
		34			22.1			11.51			17.31			96			0.46			26.1			0.8			17622			1.09			0.95				3
		34			20.5			4.87			1.29			334			0.4			9.55			1.11			3921			1.31			19.72				1
		31			25			5.16			4.2			107			0.75			14.72			15.44			17622			1.06			1.48				7
		31			21.5			5.41			3.46			167			1.24			13.88			1.92			10601			1.76			2.08				2
		27			20.2			8.27			3.68			103			1.15			11.28			3.25			17622			1.25			4.97				3
		40			21.9			6.4			6.97			75			2.82			7.54			0.58			17622			3.68			3.92				1
		31			17.6			1.71			19.6			18.35			1.36			7.05			0.22			17622			1.34			6.17				3
		32			19.1			10.45			4.33			319			4.38			19.5			15.82			6769			0.71			2.11				2
		26			20			5.18			4.03			170			0.8			33.33			2.89			17622			1.48			10.09				1
		28			24.8			9.96			3			93.2			3.02			21.54			0.12			10412			0.71			5.67				2
		32			24.2			8.46			7.5			20			1.96			515.4			2.04			979			0.63			3.1				1
		39			23			8.28			7.77			168.9			2.56			16.33			0.09			6810			1.5			3.25				1
		34			29.3			13.43			4.95			213			1.28			39.9			0.7			6026			1.26			2.78				2
		27			18.4			5.05			4.62			138			1.02			26.34			2.6			2978			6.46			3.91				2
		33			23.2			6.2			12.73			233			1.51			8.51			0.2			17622			9.99			10.1				1
		31			21.3			6.01			0.26			206			3.54			10.8			1.58			13170			3.24			3.88				3
		24			20.8			8.32			8.29			1422			2.27			16.22			1.77			12319			0.53			4.13				3
		29			26.3			8.81			2.44			122.9			0.27			12.43			3.13			5232			2.16			6.91				3
		21			18.4			6.48			4.67			193			0.33			13.51			0.47			17622			2.26			3.48				4
		26			22.6			10.16			4.27			104			1.77			48.66			1.88			17622			2.11			5.48				2
		34			23.4			5.82			6.03			364			3.79			21.15			1.39			11688			3.18			4.22				2
		25			23.3			7.48			2.75			34.67			2.34			10.32			2.16			17622			4.44			2.99				2
		31			26.4			5.46			12.95			178			1.86			27.31			3.18			17622			0.7			2.6
		35			21.5			8.74			3.62			253			2.73			10.45			1.64			14524			2.27			4.39				2
		36			26.7			8.59			16.7			136			1.56			13.66			0.25			2873			5.95			3.24				11
		29			22.6			5.54			3.26			173			0.69			24.44			1.4			17504			24.91			3.92				7
		25			29.1			7.49			9.73			306			3.09			16.44			1.38			12766			0.79			5.5				2
		42			28			5.38			2.68			258			2.14			12.3			2.37			3679			0.62			8.73
		34			27			5.78			6.85			204			6.87			11.19			0.47			17622			0.7			5.77				5
		30			21.4			7.37			2.91			206			1.54			9.53			2.2			12286			3.36			4.27				6
		32			20.7			5.03			14.22			37.15			0.39			9.34			40.79			5182			2.66			1.57				6
		38			17.9			6.37			5.45			195.3			2			20.57			1.54			17622			1.52			6.9				3
		28			19.9			7.74			4.08			40			2.9			5.46			2.15			14508			0.8			5.8				2
		26			19			7.65			9.42			105			2.43			14.81			51.44			17622			7.12			2.33				3
		38			28.9			4.8			7.31			231			2.79			19.29			1.51			2933			1.21			4.85				2
		40			18.5			21.19			6.01			158			4.43			531.75			1.04			6487			3.5			2.2				4
		34			21.5			4.69			3.85			141			2.3			11.55			1.03			8475			0.89			1.57				10
		35			25.4			8.27			3.63			117			3.14			13.95			1.61			11202			0.77			9.88				5
		35			19.6			6.26			9.53			226			2.16			6.33			1.28			11047			2.49			3.85				1
		26			20.3			3.69			5.81			328			2.79			11.14			0.16			17622			0.71			9.32				2
		33			20.7			6.4			5.69			87			0.96			25.26			1.54			17622			2.38			3.77				5
		32			24.5			5.68			3.48			57			2.14			7.23			1.27			17622			2.79			3.68				3
		34			21.9			6.64			4.7			201			2.06			18.6			1.12			17622			4.29			4.45				1
		29			26.3			6.46			2.08			223			0.21			10.25			0.55			17622			1.04			4.69				3
		26			26.2			6.21			10.88			72			2.4			13.42			2.73			7951			1.95			2.97				4
		28			23.1			6.57			4.17			206			2.52			12.46			1.02			17622			2.03			2.35				2
		25			29.1			8.6			7.9			30			0.6			11.31			1.17			12587			5.32			3.02				4
		26			20.3			6.18			2.96			252			1.19			20.5			0.97			9733			1.3			2.32				2
		35			27.8			5.9			4.56			259			2.3			24.49			1.41			12053			1.6			1.85				4
		27			22.9			5.77			4.1			291			1.95			9.41			1.04			7164			1.27			8.41				3
		30			19.2			6.97			7.82			117			4.89			8.92			0.41			8369			1.21			2.4				2
		25			19.5			4.65			6.98			132			1.68			337.5			1.54			17622			6.1			3.58				1
		31			18.6			5.52			4.98			137			2.93			21.04			1.88			13768			6.72			3.43				5
		29			21.2			8.02			7.6			73.35			4.2			17.4			1.63			17622			3.98			2.73				7
		40			20			6.61			4.75			181			2.66			10.58			1.22			17622			1.95			4.58				1
		38			20.4			4.09			2.64			272			2.77			12.66			2.1			13455			1.25			5.36				2
		29			24.6			9.84			4.44			199			2.51			5.57			1.45			17622			8.31			2.37				6
		29			26.7			5.63			3.55			68.8			0.97			16.87			2.22			2586			1.714			2.72				4
		37			21.6			5.82			3			376.5			1.48			10.92			0.94			17622			0.63			3.63				2
		29			25.4			6.05			3.67			211			2.47			9.44			1.12			15619			1.88			2.39				1
		22			23.4			5.13			0.27			193			0.32			7.14			2.6			3396			1.56			4.79				4
		26			24.2			7.04			6.25			130			1.7			6.15			1.41			6792			1.45			15.66				0
		30			26.7			6.66			5.24			271			1.13			15.07			1			3116			8.31			3.77				7
		37			20.2			6.75			3.56			182			1.09			10.98			1.24			9202			3.58			9.77				4
		41			21.9			10.32			4.19			65			0.6			5.64			1.52			17622			0.77			3.57				10
		24			25.2			4.36			4.44			151			0.87			7.46			1.49			17622			1.08			2.86
		29			20.4			5.72			3.68			113			0.6			18.39			0.38			14116			3.14			6.94				2
		32			23.4			8.68			5.66			73			3.21			22.86			1.16			17622			2.02			5.35
		38			20.6			7.85			3.35			141			2.15			5.88			2.4			17622			3.03			1.54				2
		28			22.1			8.85			6.51			228			3.54			20.11			0.36			17622			1.65			7.59				2
		43			22			10.46			2.09			179.9			13.2			21.13			1.72			17622			4.93			5.66				3
		33			27.3			10.24			3.22			47			2.5			7.27			1.46			7123			8.07			3.36				2
		32			26			7.55			9.76			103			1.19			17.21			0.72			14705			2.81			4.32				2
		25			17.6			5.65			2.52			0.16			1.57			31.5			0.93			17622			4.06			2.53				1
		28			27			8.81			2.18			83			2.57			19.42			0.71			5638			6.72			9.23				5
		27			19.5			6.1			14.42			99			0.57			8.94			57.86			4456			3.84			9.63				4
		28			21.8			7.44			4.52			206			0.49			14.37			1.37			17622			0.87			6.46				6
		42			23.9			7.09			5.39			159			2.3			14.34			3.91			17622			1.03			3.52
		31			21.4			9.56			4.72			57.89			0.78			15.57			3.01			17622			1.69			1.57				9
		40			20.58			7.77			5.6			88			0.71			14.2			1.63			3010			1.78			13.68
		35			23.8			10.71			3.59			201			1.6			24.59			0.27			931			3.49			3.74				3
		31			19.1			27.63			3.45			154			1.96			15.39			1.56			11064			18.62			5.05
		30			19.5			5.6			6.78			113			2.66			12.43			0.96			17622			4			4.96				6
		29			19.6			5.63			8.01			231			2.92			26.76			1.86			7082			4.9			8.16				1
		34			21.1			5.7			4.46			172			0.2			26.84			2.73			17622			0.87			6.27				13
		29			21.2			8.46			4.75			171			0.84			17.62			0.78			13560			0.67			4.18				2
		32			20.3			4.63			8.34			256			0.41			17.29			1.37			5043			1.05			3.42				4
		31			20.3			10.75			3.97			122			1.45			10.52			1.84			17622			0.87			1.98				0
		40			25.9			6.8			4.8			152			1.25			19.38			1.95			14732			1.54			3.36
		34			22			5.05			3.04			100			1.98			12.03			0.78			9275			1.06			1.96				1
		36			25.5			5.93			14.26			202			1.27			22.23			0.42			15999			3.35			2.63				3
		36			17.9			6.52			1.21			149			1.39			8.45			1.01			8796			2.08			9.35
		22			23.3			6.21			7.77			135			2.38			12.58			1.8			17622			0.42			5.75
		30			15.6			6.18			1.59			70			0.43			13.14			1.96			1828			2.81			4.23				2
		29			20.6			8.33			6.92			91			1.6			19.41			2.09			4317			1.46			6.59				3
		35			28.7			6.58			4.74			155			4.13			20.33			0.21			17622			5.88			11.69				1
		28			22.6			6.93			4.35			80			2.2			5.13			1.58			9827			23.05			4.47				3
		28			25.8			14.21			2.66			100			2.45			5.52			1.42			10120			2.58			3.68				2
		33			18.3			6.47			5.8			214			1			13.32			0.44			17622			1.05			2.42				3
		30			30.9			5.86			4.89			148			1.81			6.21			0.5			6430			1.62			5.71				2
		25			17.8			7.06			2.76			2212			4.2			10.27			0.07			17622			9.04			5.11				3
		24			20.3			8.06			18.44			105.2			1.6			10.36			3.15			17622			1.3			5.7				4
		33			25.8			4.99			3.91			168			2.1			5.48			0.26			17622			3.21			2.18				2
		29			24			5.93			5.28			177.5			10.45			8.76			1.38			17622			1.04			9.47				1
		32			22.5			8.41			5.45			146			1.06			17.56			1.88			6272			1.88			5.5
		32			26.8			9.31			10.64			181			5.98			21.25			1.88			17622			1.06			7.1				7
		33			20			5.37			4.07			68			1.16			6.79			3.05			4730			4.23			3.63				2
		23			30.9			5.82			4.18			24			1.2			12.83			2.37			17622			0.3			5.03
		38			19.1			9.87			4.85			182.1			1.77			10.38			2.27			17622			0.28			5.11				2
		28			22			10.52			12.09			56.02			0.23			26.74			2.3			17622			0.81			6.26				2
		29			21			9.18			7.41			205			1.74			8.26			1.74			17622			10.49			2.53				1
		26			18.5			5.92			5.11			38.53			1.62			11.63			1.47			17622			0.98			4.11
		31			30			3.85			4.82			162			0.78			11.68			1.62			17622			1.09			0.97				3
		28			25.4			6.64			10.68			164.3			1.3			14.04			3.05			17622			2.72			5.91
		29			20.8			10.04			2.82			85.26			0.64			14.1			0.25			17622			2.33			5.61				2
		21			24			17.2			3.15			252			1.11			12.69			1.74			17622			0.47			2.85				6
		25			22.2			6.14			4.64			19			0.23			31.88			0.12			9028			1.77			2.2				3
		31			21.5			4.37			3.72			161			1.32			7.87			1.34			7040			2.85			21.56				5
		28			25.9			5.88			3.92			85			0.4			8.06			32.16			17622			0.38			2.53				3
		39			19.6			14.2			2.02			221			3.5			21.89			2.84			7646			2.47			10.97				2
		28			19.8			5.57			11.09			64			1.19			9.69			0.85			14897			3.5			3.1				2
		32			27			6.63			3.62			67.71			2.95			11.03			1.29			13275			2.57			3.52				2
		35			22			5.93			5.36			154			41.39			23.5			1.23			5323			2.49			2.03
		34			22.6			7.5			2.49			80			3.68			8.09			1.4			17622			2.26			6.83				3
		43			21			10.81			5.03			137			3.12			23.9			1.68			7313			20.2			6.98
		31			18.4			7.63			2.89			196			0.9			3.4			1.44			12276			0.86			4.52				5
		31			24.4			11.09			5.12			52			0.3			30.49			1.53			7569			0.33			2.81				9
		30			28.3			11.82			7.02			140			1.23			13.88			1.69			5323			1.45			2.74				3
		23			21.1			5.99			3.77			67			0.13			15.85			5.15			17622			10.25			5.85				20
		30			17.9			5.39			10.22			144.7			2.53			6.83			0.63			17622			4.83			1.76				3
		27			17.1			12.18			4.72			58			0.25			18.31			0.14			17622			0.72			4.67				2
		28			22.2			11			13.67			101			2.76			26.83			2.3			17622			2.98			0.52
		30			21.2			6.69			13.5			71.22			2.86			18.57			1.85			2059			0.43			5.16				7
		31			23.24			6.38			4.04			42			4.19			12.5			1.53			7566			1.48			1.38				2
		30			20.8			6.07			6.61			60.69			10.9			18.93			1.35			9977			4.75			3.86				1
		34			19.6			7.07			4.41			265			2.88			29.34			3.68			17622			12.53			2.73				1
		26			22.5			8.27			4.41			291			1.24			21.99			0.97			17622			2.48			1.86				2
		31			25.8			6.15			5.38			33.52			0.27			14.51			1.79			17622			0.73			5.29				6
		30			16.4			7.02			5.14			89			4.39			18.2			1.45			9948			3.19			9.22				1
		39			19			6.53			5.61			67			1.89			15.35			1.74			17622			1.57			1.77				3
		39			24.8			5.61			10.54			71			4.26			159			0.01			17622			3.5			4.7				4
		23			28.1			7.39			0.93			125			1.01			13.81			1.22			4910			5.61			8.63				4
		28			22			5.63			10.47			52			0.89			13.79			1.35			10579			0.63			3.41				3
		29			23.8			1.98			4.5			20.63			3.73			10.39			1.97			11176			4.4			4.09
		30			22.8			6.59			2.22			119			1.42			12.67			1.65			17622			1.4			5.67				4
		37			26.8			7.03			10.05			105			3.08			6.68			0.5			5600			0.82			5.73				1
		21			27			6.99			3.98			188			0.63			15.32			2.76			8937			2.16			7.69				2
		25			22.6			13.2			20.69			55			1.77			18.8			3.15			10672			4.95			5.82				3
		35			22			8.49			7.88			121.8			0.19			14.23			41.98			17622			1.35			1.48				4
		29			19.7			7.81			4.24			324			1.78			19.15			1.3			1307			0.46			6.45				1
		44			23.5			6.88			4.72			2292			1.33			10.5			1.65			17622			5.27			1.75				3
		30			20.3			8.67			3.1			134			2.17			10.67			0.7			17622			0.84			4.77				1
		41			27			5.42			1.43			63			0.69			13.35			3.2			13639			1.99			1.73				1
		27			44.3			6.59			8.69			134			2.41			12.07			2.12			17622			9.4			1.86				2
		38			27.9			3.06			1.41			165			2.11			16.02			0.47			17622			3.43			6.81				3
		31			27.5			8.4			3.05			88			1.59			17.3			1.97			12504			4.42			4.53				8
		39			20.5			7.81			9.13			44.01			0.22			30.98			2.39			17622			3.7			2.07				3
		28			20.2			12.93			15.84			94			0.2			20.66			1.25			6446			3.06			3.84				4
		33			21			8.59			10.04			193			1.34			11			2.02			8331			2.74			1.35				1
		35			20.5			6.17			5.63			297			1.03			11			1.53			12480			3.46			2.83				1
		36			21.5			5.69			5.82			190			2.48			11.14			0.41			17622			7.82			3.77				8
		39			25.4			8.92			3.49			309			0.92			16.63			2.3			17622			0.64			2.08				3
		30			19.6			8.56			5.17			69			1.77			24.6			0.34			17622			1.32			1.04
		31			24.6			6.3			5.84			78			1.39			11.82			1.67			5080			5.4			2.25				1
		35			26			7.38			1.93			137			0.79			15.89			1.82			17466			4.98			2.84				1
		28			19.5			8.06			2.75			80			2.72			23.63			0.54			7465			0.66			3.32				1
		36			23.4			7.18			2.65			77			2.58			12			0.79			13771			4.62			3.07				2
		30			25.7			8.31			2.89			90			3.6			19.98			0.82			5845			10.79			6.64				5
		26			17.9			11.51			7.19			152			2.79			20.38			1.18			17622			0.48			3.19				6
		36			25.4			6.46			3.82			245			1.31			8.19			1.81			17622			2.1			3.32
		31			25			7.98			2.71			149			0.61			8.1			41.13			17622			1.41			6.05				6
		38			20.9			10.53			2.52			72			1.96			19.97			0.88			11112			7.25			4.1				3
		27			22.4			6.67			4.91			391			1.24			14.33			1.03			11877			1.24			4.25				6
		23			23.5			9.63			3.92			41			1.33			21.39			0.16			3544			1.67			2.74				3
		27			21.4			5.22			4.84			116			2.27			28.2			0.68			17622			1.54			3.84
		34			22.2			7.52			2.4			786			1.13			449.9			5.25			8976			1.29			5.31				2
		41			18.7			7.04			8.49			44.67			3.8			17.55			0.46			1239			0.01			9.34				2
		33			27.4			8.59			4.5			188			0.97			25.9			2.06			9436			1.08			3.44				7
		32			26			7.17			2.65			454			5.08			22.88			1.9			9612			18.07			4.53
		28			28.5			6.24			5.34			94			1.54			9.08			1.8			17174			10.35			4.33
		32			25.1			7.97			4.83			173			3.76			10.25			2.24			7680			0.48			3.67				1
		36			25.9			5.26			14.93			184			0.89			7			7.82			8992			3.34			7.62				2
		36			23.4			6.73			4.96			35.4			1.92			7.29			1.02			15283			1.65			7.8
		36			20.7			6.16			8.16			307			2.88			46.29			0.66			14853			0.77			11.41				2
		37			28.9			11.17			2.98			318			2.17			11.89			2.02			5196			2.38			2.14				4
		38			22.3			7.72			3.44			31			0.2			8.79			1.65			17622			2.96			9.06				1
		25			22.6			5.81			5.13			383			3			7.16			0.87			17622			1.85			5.22				2
		34			24.6			4.46			7.91			30			1.5			10.64			1.93			17622			3.13			7.34
		26			20.5			6.47			7.42			72			2.76			7.64			0.33			7108			2.15			2.46				5
		24			19.9			8.29			4.6			125			4.92			8.61			1.42			3185			1.78			1.75
		25			24.6			8.36			4.57			341			0.67			15.35			2.17			17622			4.05			4.06				2
		25			26.6			6.78			5.19			55			1.13			11.33			1.99			17622			4.75			3.84				4
		40			21			12.38			3.69			117.19			2.66			7.21			2.31			12719			0.73			2.06				3
		29			20.2			10.59			4.59			47.4			0.07			10.34			2.17			17622			0.57			7.74				3
		29			24.3			7.95			4.23			220			1.86			15.5			1.03			17622			0.79			2.88				4
		23			19.1			7.31			10.54			285			1.27			12.45			0.46			13509			4.02			1.86				0
		22			21.5			5.82			5.62			113.5			1.11			21.45			0.98			17622			0.95			5.94				4
		34			25.1			8.57			3.81			104			0.16			15.95			1.34			17622			1.03			3.48				3
		31			25.8			7.14			3.99			132			1.85			35.94			2.08			5543			3.08			2.04				1
		27			20.5			7.02			5.98			48			0.7			12.36			2.48			2274			5.94			4.29
		28			17.9			7.95			2.75			184			1.52			7.82			0.27			17622			0.78			2.09				5
		34			24.8			6.54			6.11			118			2.5			15.22			1.79			17622			5.58			3.8				7
		32			22.1			6.78			2.25			24.6			2.8			10.61			1.02			17622			9.92			2.69				10
		25			23.1			9.28			7.05			45			1.24			11.84			1.68			10791			1.72			1.59				3
		26			19.7			7.55			7.35			61			4.04			10.86			1.09			6658			0.8			9.7				6
		30			22.2			9.29			3.58			91			0.54			6.64			2.04			16849			0.93			6.12				1
		39			20.8			5.44			5.52			127.2			0.49			14.86			1.47			17622			1.05			5.98				2
		49			24			7.68			5.11			35			2.33			12.9			0.6			12320			3.82			3.43				10
		30			26.3			7.87			9.23			331			2.64			9.78			0			17622			1.17			11.62
		23			20.4			5.91			6.93			27.5			3.19			17.03			1.21			4287			0.74			3.66				2
		34			22.8			6.8			3.94			418			1.05			17			1.88			3167			1.46			3.73				8
		27			30.8			10.95			5.12			294			0.2			392.2			0.53			16373			2.37			4.15
		22			23.9			5.88			5.64			68			2.54			12.86			58.42			1147			9.94			3.88				2
		29			27.1			8.55			7.5			86			3.1			15.72			0.99			5514			8.69			10.62				6
		27			19.8			18.88			5.2			290			2.39			14.46			3.56			15499			0.98			3.25				2
		38			20.1			6.83			4.97			267			1.94			141.55			1.59			7436			3.9			5.87				2
		27			19.5			7.68			10.54			201			1.39			39.81			2.07			17622			4.17			2.84				1
		28			20.3			5.2			5.83			164			1.12			10.47			0.84			4606			1.97			1.6				3
		45			27.1			9.24			1.58			257			1.8			7.93			50.44			6285			0.73			11.24				2
		25			16.9			10.62			5.27			105			4.04			21.46			1.19			17622			13.92			3.03				3
		31			24.7			5.08			6.34			279			0.37			11.31			1.44			10645			0.14			5.07				1
		37			21.5			9.21			7.61			32			0.37			7.56			1.19			5738			6.75			2.08				3
		36			24.4			10.79			2.13			92			1.9			28.31			2.02			9044			0.92			2.83				3
		25			20.3			7.29			6.3			66.46			1.43			15.93			1.07			17622			8.99			5				3
		36			19.8			12.95			5.28			151			1.67			14.11			0.69			17622			1.6			5.86				3
		29			23.8			8.53			6.85			50.06			1.16			6.92			1.41			9212			4.45			5.66				9
		28			27.6			7.94			6.89			48			2.1			10.44			1.58			17622			7			3.99				1
		39			28.5			5.86			5.18			35.84			1.3			12.81			0.73			17622			7.1			4.16				2
		36			19.1			12.73			5.58			224.6			0.64			4.21			0.83			17622			3.52			9				3
		39			23.9			17.22			2.36			150			1.04			8.56			1.73			8062			1.43			6.52				10
		28			25			10.91			2.81			31			0.58			13.71			1.72			17622			2.37			2.25				9
		32			22.9			7.41			16.5			142			3.59			20.12			1.21			8037			2.94			2.47				6
		32			22			6.92			3.29			193			1.1			10.4			1.09			10651			2.72			5.03
		30			23.1			5.89			17.53			219			4.36			19.19			1.47			17622			1.07			23.77				2
		34			22.4			7.6			4.41			261			4.52			25.48			2.24			10716			0.57			1.78				4
		28			20.3			7.53			8.88			5			4.31			23.65			1.7			16390			1.55			0.48				4
		28			27.2			2.3			4.93			139			1.87			15.56			1.56			4549			0.19			2.56				3
		27			22.9			5.46			3.61			44.4			0.98			8.39			2.09			9278			1.49			4.76				3
		35			20			5.56			2.36			123			0.98			9.2			0.81			17622			1.36			3.47				1
		36			31.8			4.98			5.58			133			1.37			11.76			0.75			17622			1.63			3.99				2
		29			31.1			11.39			9.14			128			2.56			24.69			2.84			10448			3.86			2.57				6
		27			24.3			7.02			4.8			131			1.86			12.7			0.68			17622			2.13			7.73				3
		30			17			5.77			3.87			50			6.75			13.25			1.77			7100			1.91			4.18				1
		27			21.5			7.44			6.03			220			0.49			13.01			1.96			17622			0.68			7.07				1
		25			21.5			6.76			5.96			63			2.83			14.72			0.57			13920			2.04			7.72				2
		30			26.6			10.25			5.3			201			9.08			9.5			1.98			4344			0.21			8.09				1
		26			21.9			8.87			3.73			268			0.28			46.29			1.98			3786			1.06			1.95				3
		24			23.4			6.93			9.04			59			3.7			11.24			1.91			17622			2.88			1.41				2
		32			20.4			6.3			5.45			299			1.44			13.44			1.94			17622			4.76			3.56				2
		34			22.9			7.46			4.41			177			3.49			9.79			1.14			4933			8.08			5.35				6
		29			25.7			7.59			3.62			110			1.18			10.83			2.14			5283			1.03			2.96				5
		38			24.1			6.59			6.16			238			1.86			19.5			25.26			4613			0.27			2.18				4
		30			23.3			5.59			4.06			162.6			1.61			23.2			1.43			17622			2.22			3.88				5
		40			22.5			7.32			5.47			146			0.87			9.57			0.89			3867			1.93			4.35				2
		34			21.2			6.06			4.6			161			2.35			8.33			1.57			6560			0.53			10.14				6
		33			18			7.42			2.66			327			1.49			15.87			0.12			17622			0.67			1.62				1
		30			29.6			4.17			4.76			64.4			1.3			26.32			1.73			17622			2.12			2.53				2
		30			24.2			11.25			6.1			256			2.65			30.2			2.84			17622			1.79			1.66				2
		37			21.3			5.9			9.7			507.3			3.1			13.77			2.03			17622			0.84			5.61				2
		30			20.7			7.95			2.72			328			0.81			7.98			1.41			17622			2.08			3.74				15
		29			21.1			8.34			5.2			185			2.54			16.85			1.64			17622			5.41			8.26				5
		29			18.5			5.36			4			108.3			2			18.15			1.45			9463			1.05			3.02				2
		37			19.1			5.35			5.7			38			2.41			23.31			0.51			6527			3.54			4.53				4
		36			20.9			7.61			7.3			88			1.09			18.45			56.01			17622			1.24			4.38				8
		30			20.4			8.08			3.36			103			0.58			8.63			1.55			13201			7.35			4.85				2
		34			21.6			11.7			4.02			189			4.62			13.12			0.62			5249			5.43			4.77
		23			21.9			12.02			1.62			135			2.93			11.5			1.3			4394			14.18			4.79				1
		35			20.4			9.9			4.57			236			3.05			20.67			2.71			17622			3.76			1.4				2
		36			18.6			5.95			1.73			512			0.3			12.18			0.65			17622			2.05			3.88				1
		27			29.8			9.8			4.59			163			7.52			24.57			1.07			2347			0.97			2.88
		42			33.7			6.35			5.66			60.59			2.58			7.69			0.74			5870			0.15			5.34				2
		32			22.9			5.86			3.66			136			1.29			20.76			1			17622			2.69			9.61				5
		34			24.7			8.99			5.39			109			1.64			10.46			1.69			17622			5.78			4.35
		31			30.1			10.78			6.11			70.19			2.41			10.72			1.51			11920			1.8			2.11
		29			22			13.98			3.88			137			3.98			9.2			0.56			10826			0.45			6.12				6
		29			17.8			4.56			5.98			187			1.23			19.54			2.36			14475			2.85			2.67				3
		32			23			6.8			4.13			47			1.85			30.85			1.19			3272			1.46			6.32				3
		28			18.3			6.93			7.39			131.35			0.85			21.47			0.9			17622			11.31			3.57				5
		29			25.4			5.23			7.33			35.05			13.95			10.33			0.41			17622			6.1			3.18				2
		33			24.1			5.31			9.46			62.47			0.85			14.24			1.45			17622			0.36			5.34				2
		31			22.2			8.27			4.23			273			1.17			10.44			2.18			17622			1.6			4.4				2
		29			20.1			3.34			11.81			25			3.92			16.12			1.31			2818			4.01			4.11				5
		25			19.6			8.62			4.41			18			0.96			11.23			0.17			7464			0.72			3.73
		29			22.5			7.97			4.77			209			2.18			19.2			1.2			5868			1.72			4.17				4
		26			27.8			4.86			8.48			35			2.49			13.32			1.71			8446			0.82			7.48				1
		29			18.6			6.64			2.76			128			1.96			11.58			0.36			4118			1.11			2.83
		30			17			12.95			6.78			196			1.34			20.92			0.96			17622			4.07			5.17				2
		41			21.5			9.51			2.71			203			12.79			10.59			1.53			17622			2.95			2.17				4
		25			26.7			3.79			2.11			132			0.75			24.9			1.87			5796			2.34			2.92				5
		38			22.9			3.51			2.66			132			1.87			8.6			4			10667			3.82			3.45				0
		33			23.7			8.21			7.45			240			1.07			9.61			2.6			3751			3.52			7.13				4
		31			19.8			7.33			13.52			143			4.68			17.53			0.09			17622			3.02			7.62				2
		34			27.3			21.84			11.31			49			3.27			8.25			1.81			17622			1.99			3.6				2
		32			30.1			7.27			6.44			180			0.99			17.64			1.21			10076			1.51			4.08				5
		27			21.5			9.82			2.5			56			3.85			10.23			1.03			17622			0.01			4.1				3
		35			21.5			8.03			7.01			143			0.16			10.73			0.97			17622			0.3			1.39				3
		28			18.4			6.9			2.98			128			1.8			11.53			1.5			15558			11.99			3.02				1
		29			18.5			7.34			5.77			30.88			0.69			15.87			0.96			11461			0.59			2.94
		41			20.4			6.49			4.8			64			3.67			12.17			1.39			17622			1.08			4.8				3
		35			18.7			8.83			8.88			144			1			13.96			2.46			17622			1.48			1.06				1
		24			20.8			5.63			3.09			71			3.56			16.55			1.62			15549			1.87			1.71
		32			22			5.73			16.7			299			1.23			11.21			1.93			17622			2.19			2.72				3
		28			19			12.62			6.39			51			3.23			505			1.91			3756			7.78			3.53				3
		39			24.5			6.13			3.51			187.2			1.56			47.51			0.99			1858			5.08			5.17				3
		26			19.1			5.91			7.72			92			1.83			18.55			0.82			17206			2.48			2.56				1
		25			19.4			6.9			5.04			104			2			9.28			1.18			17622			1.8			3.11				3
		36			30.3			7.23			5.72			257			0.18			12.16			0.89			17622			2.36			2.82				3
		39			21			5.51			3.65			213			1.34			15.94			2.09			11082			5.66			4.3				1
		28			23.9			6.46			2.71			62			5.81			38.52			63.09			10653			0.14			3.43				2
		28			22.7			7.19			5.05			201			2.11			18.1			1.86			11621			7.1			2.97				2
		43			21.7			6.38			4.1			367			6.85			28.07			1.32			9661			4.64			1.59				10
		27			19.6			5.12			9.4			40			0.57			13.5			2.34			17622			2.73			2.78				1
		36			18			6.98			4.24			977			2.03			15.13			0.88			1360			5.25			4.09				1
		39			23.9			5			3.77			66			0.15			27.91			2.27			17622			2.29			5.13				1
		29			21.7			7.48			8.41			266			0.39			349.7			2.5			3918			4.82			3.74				2
		29			23.3			9.51			4.35			32			2.29			25.99			2.89			8474			3.68			3.36
		42			20.1			7.35			6.31			84			0.9			6.26			2.34			9504			0.99			5.31				1
		33			16.6			4.33			1.47			181			0.15			19.96			1.06			17622			4.43			4.16
		33			21.9			12.02			5.18			167			2.19			6.1			0.37			16337			0.85			2.02				3
		28			20.2			21.95			4.06			19			4.71			14.81			1.53			3876			1.27			2.72				2
		31			18.8			8.35			3.5			52.9			2.6			13			1.23			17622			4.12			2.64				1
		34			27.1			18.35			2.37			117			1.72			14.7			1.89			17622			3.31			2.22
		23			26.1			17.55			7.26			227			4.44			24.12			3.25			13318			1.21			3.73				4
		28			19.1			4.96			4.46			134			1.55			28.36			1.49			17622			1.15			2.84				3
		31			24.6			7.54			2.05			223			0.7			11.67			0.91			6055			12.64			1.99				2
		36			24.3			7.26			2.31			55			2.48			17.34			0.26			1592			1.44			5.36				3
		27			21			9.55			4.45			77			1.98			6.03			0.77			10681			1.2			5.05				1
		31			20.7			6.52			1.48			33.97			0.37			25.97			1.8			17622			9.46			1.17				2
		22			19.2			3.89			2.47			112			1.1			16.91			1.53			8584			0.72			19.44				1
		24			20.2			6.89			10.59			172			0.78			6.56			1.74			13606			1.88			2.78				2
		38			17.3			6.97			5.19			101			4.33			406.2			0.7			4323			0.79			4.85				2
		30			19.7			7.62			5.21			238			10.7			25.27			1.44			17622			10.41			13.03				3
		30			23.7			4.74			7.33			50.13			4.43			11.37			1.8			17622			1.03			2.87				2
		36			24.8			7.32			11.76			60.1			1.27			7.31			0.01			15240			3.47			10.93				3
		33			22			6.04			10.77			240			1.98			25.94			1.74			9691			0.96			1.21				0
		27			25			10.52			4.89			134			2.73			19.83			1.2			12448			6.6			4.83
		26			24			4.16			5.72			49			2.93			16.52			2.12			6386			1.04			3.81				1
		28			21.6			6.94			9.87			198			0.79			14.96			2.8			3065			4.37			2.37				1
		29			19.1			5.66			9.27			240			0.18			8.57			0.59			17484			4.71			4.63				12
		34			21.1			11.76			3.11			125			0.22			9.26			0.79			3846			3.02			5.76				2
		29			29.4			6.09			15.53			168			1.07			15.91			1.08			16345			16.38			6
		34			20.83			5.54			5.65			61			0.64			11.54			1.39			17622			4.14			6.31				2
		26			21.9			6.53			6.12			162			0.89			12.33			2.98			3464			1.32			1.67				2
		31			20.3			2.51			5.64			132			2.22			278.8			1.59			17622			5.57			1.58				3
		30			27.2			6.42			5.66			453			1.85			11.95			3.4			11144			1.73			3.22				7
[truncated: 2,157 more rows]
